# Supplementary material for: Enhanced blue phosphorescence in platinum acetylide complexes via a secondary heavy metal and anion-controlled aggregation
Source: Chem Sci. 2025 Mar 25;16(17):7302–10. doi: 10.1039/d5sc00172b (PMC11934150; doi:10.1039/d5sc00172b)
Supplement: SC-016-D5SC00172B-s002 [file SC-016-D5SC00172B-s002.cif]

# Supplementary Information (SI) for Chemical Science.
# This journal is © The Royal Society of Chemistry 2025

####################################################################### 
# 
# This file contains crystal structure data downloaded from the 
# Cambridge Structural Database (CSD) hosted by the Cambridge 
# Crystallographic Data Centre (CCDC).
# 
# Full information about CCDC data access policies and citation 
# guidelines are available at http://www.ccdc.cam.ac.uk/access/V1 
# 
# Audit and citation data items may have been added by the CCDC. 
# Please retain this information to preserve the provenance of 
# this file and to allow appropriate attribution of the data. 
# 
#######################################################################

data_vd5_sq
_database_code_depnum_ccdc_archive 'CCDC 2394176'
loop_
_audit_author_name
_audit_author_address
'Thomas Teets'
;University of Houston
United States of America
;
_audit_update_record             
;
2025-03-03 deposited with the CCDC.	2025-03-18 downloaded from the CCDC.
;

_audit_creation_method           SHELXL-2019/3
_shelx_SHELXL_version_number     2019/3
_chemical_name_systematic        ?
_chemical_name_common            ?
_chemical_melting_point          ?
_chemical_formula_moiety         ?
_chemical_formula_sum            'C24 H26 N4 Pt'
_chemical_formula_weight         565.58

loop_
_atom_type_symbol
_atom_type_description
_atom_type_scat_dispersion_real
_atom_type_scat_dispersion_imag
_atom_type_scat_source
C C 0.0033 0.0016 'International Tables Vol C Tables 4.2.6.8 and 6.1.1.4'
H H 0.0000 0.0000 'International Tables Vol C Tables 4.2.6.8 and 6.1.1.4'
N N 0.0061 0.0033 'International Tables Vol C Tables 4.2.6.8 and 6.1.1.4'
Pt Pt -1.7033 8.3905 'International Tables Vol C Tables 4.2.6.8 and 6.1.1.4'

_space_group_crystal_system      orthorhombic
_space_group_IT_number           29
_space_group_name_H-M_alt        'P c a 21'
_space_group_name_Hall           'P 2c -2ac'

_shelx_space_group_comment       
; 
The symmetry employed for this shelxl refinement is uniquely defined 
by the following loop, which should always be used as a source of 
symmetry information in preference to the above space-group names. 
They are only intended as comments. 
;

loop_
_space_group_symop_operation_xyz
'x, y, z'
'-x, -y, z+1/2'
'x+1/2, -y, z'
'-x+1/2, y, z+1/2'

_cell_length_a                   26.4912(17)
_cell_length_b                   11.0501(7)
_cell_length_c                   22.1450(15)
_cell_angle_alpha                90
_cell_angle_beta                 90
_cell_angle_gamma                90
_cell_volume                     6482.5(7)
_cell_formula_units_Z            8
_cell_measurement_temperature    123(2)
_cell_measurement_reflns_used    8929
_cell_measurement_theta_min      2.20
_cell_measurement_theta_max      27.52

_exptl_crystal_description       Needle
_exptl_crystal_colour            colourless
_exptl_crystal_density_meas      ?
_exptl_crystal_density_method    ?
_exptl_crystal_density_diffrn    1.159
_exptl_crystal_F_000             2208
_exptl_transmission_factor_min   ?
_exptl_transmission_factor_max   ?
_exptl_crystal_size_max          0.220
_exptl_crystal_size_mid          0.090
_exptl_crystal_size_min          0.040
_exptl_absorpt_coefficient_mu    4.340
_shelx_estimated_absorpt_T_min   0.449
_shelx_estimated_absorpt_T_max   0.846
_exptl_absorpt_correction_type   multi-scan
_exptl_absorpt_correction_T_min  0.5673
_exptl_absorpt_correction_T_max  0.7456
_exptl_absorpt_process_details   sadabs
_exptl_absorpt_special_details   ?
_diffrn_ambient_temperature      123(2)
_diffrn_radiation_wavelength     0.71073
_diffrn_radiation_type           MoK\a
_diffrn_source                   ?
_diffrn_measurement_device_type  'Bruker APEX-II CCD'
_diffrn_measurement_method       '\f and \w scans'
_diffrn_detector_area_resol_mean ?
_diffrn_reflns_number            37826
_diffrn_reflns_av_unetI/netI     0.0578
_diffrn_reflns_av_R_equivalents  0.0439
_diffrn_reflns_limit_h_min       -33
_diffrn_reflns_limit_h_max       34
_diffrn_reflns_limit_k_min       -11
_diffrn_reflns_limit_k_max       14
_diffrn_reflns_limit_l_min       -28
_diffrn_reflns_limit_l_max       28
_diffrn_reflns_theta_min         1.537
_diffrn_reflns_theta_max         27.556
_diffrn_reflns_theta_full        25.242
_diffrn_measured_fraction_theta_max 0.999
_diffrn_measured_fraction_theta_full 1.000
_diffrn_reflns_Laue_measured_fraction_max 0.999
_diffrn_reflns_Laue_measured_fraction_full 1.000
_diffrn_reflns_point_group_measured_fraction_max 0.986
_diffrn_reflns_point_group_measured_fraction_full 0.989
_reflns_number_total             14783
_reflns_number_gt                12168
_reflns_threshold_expression     'I > 2\s(I)'
_reflns_Friedel_coverage         0.922
_reflns_Friedel_fraction_max     0.972
_reflns_Friedel_fraction_full    0.977

_reflns_special_details          
; 
 Reflections were merged by SHELXL according to the crystal 
 class for the calculation of statistics and refinement. 
  
 Structure factors included contributions from the .fab file. 
  
 _reflns_Friedel_fraction is defined as the number of unique 
 Friedel pairs measured divided by the number that would be 
 possible theoretically, ignoring centric projections and 
 systematic absences. Completness statistics refer to single and 
 composite reflections containing twin component 1 only. 
;

_computing_data_collection       'Bruker APEX2'
_computing_cell_refinement       'Bruker SAINT'
_computing_data_reduction        'Bruker SAINT'
_computing_structure_solution    'SHELXT 2018/2 (Sheldrick, 2018)'
_computing_structure_refinement  'SHELXL-2019/2 (Sheldrick, 2019)'
_computing_molecular_graphics    'Bruker SHELXTL'
_computing_publication_material  'Bruker SHELXTL'
_refine_special_details          
; 
 Refined as a 2-component inversion twin. 
;
_refine_ls_structure_factor_coef Fsqd
_refine_ls_matrix_type           full
_refine_ls_weighting_scheme      calc
_refine_ls_weighting_details     
'w=1/[\s^2^(Fo^2^)+(0.0224P)^2^] where P=(Fo^2^+2Fc^2^)/3'
_atom_sites_solution_primary     ?
_atom_sites_solution_secondary   ?
_atom_sites_solution_hydrogens   geom
_refine_ls_hydrogen_treatment    constr
_refine_ls_extinction_method     none
_refine_ls_extinction_coef       .
_refine_ls_abs_structure_details 
; 
 Refined as an inversion twin. 
;
_refine_ls_abs_structure_Flack   0.416(10)
_chemical_absolute_configuration ?
_refine_ls_number_reflns         14783
_refine_ls_number_parameters     536
_refine_ls_number_restraints     915
_refine_ls_R_factor_all          0.0481
_refine_ls_R_factor_gt           0.0325
_refine_ls_wR_factor_ref         0.0656
_refine_ls_wR_factor_gt          0.0612
_refine_ls_goodness_of_fit_ref   1.025
_refine_ls_restrained_S_all      0.999
_refine_ls_shift/su_max          0.031
_refine_ls_shift/su_mean         0.000

loop_
_atom_site_label
_atom_site_type_symbol
_atom_site_fract_x
_atom_site_fract_y
_atom_site_fract_z
_atom_site_U_iso_or_equiv
_atom_site_adp_type
_atom_site_occupancy
_atom_site_site_symmetry_order
_atom_site_calc_flag
_atom_site_refinement_flags_posn
_atom_site_refinement_flags_adp
_atom_site_refinement_flags_occupancy
_atom_site_disorder_assembly
_atom_site_disorder_group
Pt1 Pt 0.89402(2) 0.24006(3) 0.63928(2) 0.01376(7) Uani 1 1 d . U . . .
Pt2 Pt 0.61727(2) 0.73795(3) 0.37237(2) 0.01341(7) Uani 1 1 d . U . . .
N4 N 0.7257(3) 0.4699(7) 0.6947(3) 0.0235(15) Uani 1 1 d . U . . .
N3 N 0.7155(3) 0.1372(7) 0.5391(3) 0.0272(16) Uani 1 1 d . U . . .
N1 N 0.9764(2) 0.3584(7) 0.7191(3) 0.0204(15) Uani 1 1 d . U . . .
N2 N 0.9643(2) 0.0754(6) 0.5615(3) 0.0197(14) Uani 1 1 d . U . . .
N8 N 0.8045(3) 0.6470(8) 0.4561(4) 0.0344(18) Uani 1 1 d . U . . .
N7 N 0.7807(3) 0.9723(6) 0.2954(3) 0.0191(14) Uani 1 1 d . U . . .
N5 N 0.5534(2) 0.5767(6) 0.4588(3) 0.0190(14) Uani 1 1 d . U . . .
N6 N 0.5280(2) 0.8566(7) 0.3032(3) 0.0207(15) Uani 1 1 d . U . . .
C1 C 1.0265(3) -0.0826(9) 0.5568(4) 0.029(2) Uani 1 1 d . U . . .
H1A H 1.052132 -0.032717 0.576695 0.044 Uiso 1 1 calc R U . . .
H1B H 1.043067 -0.142672 0.530929 0.044 Uiso 1 1 calc R U . . .
H1C H 1.006117 -0.124092 0.587344 0.044 Uiso 1 1 calc R U . . .
C11 C 0.7691(3) 0.4784(8) 0.7240(4) 0.0180(15) Uani 1 1 d . U . . .
C12 C 0.7761(3) 0.5603(8) 0.7713(4) 0.0182(15) Uani 1 1 d . U . . .
H12 H 0.807845 0.564092 0.791285 0.022 Uiso 1 1 calc R U . . .
C13 C 0.7372(3) 0.6364(8) 0.7895(4) 0.0239(17) Uani 1 1 d . U . . .
H13 H 0.741386 0.693765 0.821046 0.029 Uiso 1 1 calc R U . . .
C14 C 0.6915(3) 0.6237(9) 0.7586(4) 0.033(2) Uani 1 1 d . U . . .
H14 H 0.663028 0.670662 0.769945 0.039 Uiso 1 1 calc R U . . .
C15 C 0.6883(3) 0.5437(8) 0.7123(4) 0.0279(18) Uani 1 1 d . U . . .
H15 H 0.657329 0.539676 0.690778 0.034 Uiso 1 1 calc R U . . .
C16 C 0.8109(3) 0.4039(8) 0.7032(4) 0.0211(18) Uani 1 1 d . U . . .
C17 C 0.8446(3) 0.3442(8) 0.6816(4) 0.0187(16) Uani 1 1 d . U . . .
C21 C 0.7609(3) 0.0887(8) 0.5277(4) 0.0204(15) Uani 1 1 d . U . . .
C22 C 0.7690(4) -0.0019(8) 0.4840(4) 0.0265(18) Uani 1 1 d . U . . .
H22 H 0.801759 -0.034334 0.477544 0.032 Uiso 1 1 calc R U . . .
C23 C 0.7279(4) -0.0431(8) 0.4505(4) 0.0306(18) Uani 1 1 d . U . . .
H23 H 0.732394 -0.103304 0.420367 0.037 Uiso 1 1 calc R U . . .
C24 C 0.6809(4) 0.0042(9) 0.4615(4) 0.0338(19) Uani 1 1 d . U . . .
H24 H 0.652144 -0.023322 0.439842 0.041 Uiso 1 1 calc R U . . .
C25 C 0.6767(3) 0.0932(9) 0.5052(4) 0.0335(19) Uani 1 1 d . U . . .
H25 H 0.644156 0.126323 0.512102 0.040 Uiso 1 1 calc R U . . .
C26 C 0.8022(3) 0.1349(7) 0.5627(4) 0.0175(16) Uani 1 1 d . U . . .
C27 C 0.8368(3) 0.1726(7) 0.5895(4) 0.0167(16) Uani 1 1 d . U . . .
C31 C 0.9485(3) 0.3124(8) 0.6900(4) 0.0183(17) Uani 1 1 d . U . . .
C32 C 1.0134(3) 0.4266(9) 0.7569(4) 0.0241(16) Uani 1 1 d . U . . .
C33 C 0.9829(3) 0.5145(9) 0.7950(5) 0.034(2) Uani 1 1 d . U . . .
H33A H 0.960991 0.562874 0.768772 0.051 Uiso 1 1 calc R U . . .
H33B H 1.005861 0.568245 0.817084 0.051 Uiso 1 1 calc R U . . .
H33C H 0.962148 0.469215 0.823875 0.051 Uiso 1 1 calc R U . . .
C34 C 1.0413(3) 0.3326(9) 0.7967(4) 0.035(2) Uani 1 1 d . U . . .
H34A H 1.017292 0.294825 0.824569 0.052 Uiso 1 1 calc R U . . .
H34B H 1.067918 0.373281 0.819876 0.052 Uiso 1 1 calc R U . . .
H34C H 1.056452 0.270373 0.770913 0.052 Uiso 1 1 calc R U . . .
C35 C 1.0477(3) 0.4917(9) 0.7137(4) 0.031(2) Uani 1 1 d . U . . .
H35A H 1.064372 0.432795 0.687411 0.046 Uiso 1 1 calc R U . . .
H35B H 1.073163 0.536934 0.736518 0.046 Uiso 1 1 calc R U . . .
H35C H 1.027776 0.547969 0.689146 0.046 Uiso 1 1 calc R U . . .
C41 C 0.9409(3) 0.1361(7) 0.5911(4) 0.0166(15) Uani 1 1 d . U . . .
C42 C 0.9925(3) -0.0022(8) 0.5183(4) 0.0249(16) Uani 1 1 d . U . . .
C44 C 1.0250(3) 0.0876(8) 0.4816(5) 0.034(2) Uani 1 1 d . U . . .
H44A H 1.003353 0.151065 0.464795 0.051 Uiso 1 1 calc R U . . .
H44B H 1.041942 0.044393 0.448727 0.051 Uiso 1 1 calc R U . . .
H44C H 1.050368 0.124269 0.508159 0.051 Uiso 1 1 calc R U . . .
C45 C 0.9555(3) -0.0730(8) 0.4806(4) 0.0257(18) Uani 1 1 d . U . . .
H45A H 0.935825 -0.126775 0.506714 0.039 Uiso 1 1 calc R U . . .
H45B H 0.973942 -0.121342 0.450715 0.039 Uiso 1 1 calc R U . . .
H45C H 0.932737 -0.016988 0.459729 0.039 Uiso 1 1 calc R U . . .
C51 C 0.7600(3) 0.5948(8) 0.4703(4) 0.0241(16) Uani 1 1 d . U . . .
C52 C 0.7548(4) 0.5059(8) 0.5143(5) 0.0293(18) Uani 1 1 d . U . . .
H52 H 0.722577 0.473397 0.524056 0.035 Uiso 1 1 calc R U . . .
C53 C 0.7986(4) 0.4656(9) 0.5438(4) 0.034(2) Uani 1 1 d . U . . .
H53 H 0.796828 0.403396 0.573349 0.040 Uiso 1 1 calc R U . . .
C54 C 0.8437(4) 0.5175(9) 0.5293(4) 0.042(2) Uani 1 1 d . U . . .
H54 H 0.873672 0.491529 0.548862 0.050 Uiso 1 1 calc R U . . .
C55 C 0.8458(4) 0.6074(10) 0.4863(5) 0.042(2) Uani 1 1 d . U . . .
H55 H 0.877580 0.643204 0.477509 0.051 Uiso 1 1 calc R U . . .
C56 C 0.7157(3) 0.6383(7) 0.4381(4) 0.0190(16) Uani 1 1 d . U . . .
C57 C 0.6782(3) 0.6725(7) 0.4140(4) 0.0135(14) Uani 1 1 d . U . . .
C61 C 0.7332(3) 0.9821(8) 0.2738(4) 0.0162(15) Uani 1 1 d . U . . .
C62 C 0.7213(3) 1.0629(8) 0.2260(4) 0.0195(16) Uani 1 1 d . U . . .
H62 H 0.688124 1.065459 0.209723 0.023 Uiso 1 1 calc R U . . .
C63 C 0.7579(3) 1.1364(7) 0.2038(4) 0.0201(16) Uani 1 1 d . U . . .
H63 H 0.750632 1.191443 0.172006 0.024 Uiso 1 1 calc R U . . .
C64 C 0.8056(3) 1.1302(8) 0.2278(4) 0.0254(18) Uani 1 1 d . U . . .
H64 H 0.831221 1.183902 0.214351 0.030 Uiso 1 1 calc R U . . .
C65 C 0.8158(3) 1.0459(8) 0.2715(4) 0.0257(17) Uani 1 1 d . U . . .
H65 H 0.849517 1.039138 0.285661 0.031 Uiso 1 1 calc R U . . .
C66 C 0.6956(3) 0.9046(7) 0.3006(4) 0.0146(15) Uani 1 1 d . U . . .
C67 C 0.6636(3) 0.8419(7) 0.3238(4) 0.0121(14) Uani 1 1 d . U . . .
C71 C 0.5747(3) 0.6352(7) 0.4262(4) 0.0138(14) Uani 1 1 d . U . . .
C72 C 0.5257(3) 0.5029(8) 0.5031(4) 0.0233(15) Uani 1 1 d . U . . .
C73 C 0.4962(3) 0.5922(8) 0.5432(4) 0.0265(19) Uani 1 1 d . U . . .
H73A H 0.520031 0.645420 0.564260 0.040 Uiso 1 1 calc R U . . .
H73B H 0.476307 0.547000 0.572902 0.040 Uiso 1 1 calc R U . . .
H73C H 0.473647 0.640989 0.518015 0.040 Uiso 1 1 calc R U . . .
C74 C 0.5644(3) 0.4331(8) 0.5416(4) 0.031(2) Uani 1 1 d . U . . .
H74A H 0.585103 0.381797 0.515225 0.047 Uiso 1 1 calc R U . . .
H74B H 0.546670 0.382349 0.570979 0.047 Uiso 1 1 calc R U . . .
H74C H 0.586213 0.490628 0.562886 0.047 Uiso 1 1 calc R U . . .
C75 C 0.4903(3) 0.4178(9) 0.4688(4) 0.030(2) Uani 1 1 d . U . . .
H75A H 0.468458 0.465270 0.441973 0.045 Uiso 1 1 calc R U . . .
H75B H 0.469387 0.372864 0.497606 0.045 Uiso 1 1 calc R U . . .
H75C H 0.510260 0.360865 0.444730 0.045 Uiso 1 1 calc R U . . .
C81 C 0.5593(3) 0.8135(8) 0.3294(4) 0.0165(16) Uani 1 1 d . U . . .
C82 C 0.4887(3) 0.9249(9) 0.2693(4) 0.0228(16) Uani 1 1 d . U . . .
C83 C 0.4592(3) 0.9955(9) 0.3170(4) 0.028(2) Uani 1 1 d . U . . .
H83A H 0.442994 0.938711 0.344867 0.042 Uiso 1 1 calc R U . . .
H83B H 0.433402 1.045108 0.297201 0.042 Uiso 1 1 calc R U . . .
H83C H 0.482401 1.047940 0.339445 0.042 Uiso 1 1 calc R U . . .
C84 C 0.4564(3) 0.8346(9) 0.2366(4) 0.0292(19) Uani 1 1 d . U . . .
H84A H 0.477652 0.785179 0.210060 0.044 Uiso 1 1 calc R U . . .
H84B H 0.431098 0.877350 0.212421 0.044 Uiso 1 1 calc R U . . .
H84C H 0.439461 0.782332 0.266034 0.044 Uiso 1 1 calc R U . . .
C85 C 0.5165(4) 1.0103(10) 0.2271(5) 0.034(2) Uani 1 1 d . U . . .
H85A H 0.534200 1.071907 0.250828 0.051 Uiso 1 1 calc R U . . .
H85B H 0.492243 1.049657 0.200035 0.051 Uiso 1 1 calc R U . . .
H85C H 0.541013 0.964414 0.203089 0.051 Uiso 1 1 calc R U . . .

loop_
_atom_site_aniso_label
_atom_site_aniso_U_11
_atom_site_aniso_U_22
_atom_site_aniso_U_33
_atom_site_aniso_U_23
_atom_site_aniso_U_13
_atom_site_aniso_U_12
Pt1 0.01242(12) 0.01514(16) 0.01374(14) -0.0032(3) 0.00002(11) -0.00030(11)
Pt2 0.01294(12) 0.01351(15) 0.01380(14) -0.0007(3) -0.00135(11) -0.00157(11)
N4 0.017(3) 0.031(4) 0.022(4) -0.002(3) 0.003(2) 0.001(2)
N3 0.023(3) 0.035(4) 0.024(4) -0.004(3) -0.002(3) -0.005(3)
N1 0.013(3) 0.031(4) 0.018(4) -0.010(3) 0.002(2) -0.001(2)
N2 0.019(3) 0.016(3) 0.025(4) 0.001(2) 0.007(2) 0.002(2)
N8 0.021(3) 0.048(5) 0.034(4) 0.012(3) -0.006(3) 0.004(3)
N7 0.016(3) 0.027(4) 0.015(3) -0.002(3) 0.000(2) -0.002(2)
N5 0.019(3) 0.020(3) 0.018(3) -0.002(2) 0.004(2) -0.002(2)
N6 0.013(3) 0.027(4) 0.022(4) 0.008(3) 0.001(2) 0.001(2)
C1 0.022(5) 0.032(5) 0.034(5) 0.005(4) 0.012(3) 0.009(3)
C11 0.016(3) 0.019(4) 0.019(4) 0.002(3) 0.005(3) 0.001(2)
C12 0.019(3) 0.021(4) 0.015(4) 0.004(3) 0.005(3) 0.001(3)
C13 0.024(4) 0.024(4) 0.024(4) -0.006(3) 0.008(3) -0.002(3)
C14 0.023(4) 0.038(5) 0.038(5) -0.007(3) 0.005(3) 0.013(3)
C15 0.019(3) 0.038(5) 0.027(4) -0.001(3) -0.005(3) 0.009(3)
C16 0.017(3) 0.022(4) 0.025(5) -0.005(3) 0.001(3) 0.002(3)
C17 0.013(3) 0.023(4) 0.020(4) -0.004(3) 0.002(3) -0.001(3)
C21 0.022(3) 0.023(4) 0.016(4) 0.000(3) -0.002(3) -0.006(3)
C22 0.035(4) 0.024(4) 0.021(4) -0.005(3) -0.004(3) -0.007(3)
C23 0.042(4) 0.027(5) 0.023(4) -0.002(3) -0.006(3) -0.016(3)
C24 0.036(4) 0.036(5) 0.029(5) 0.003(3) -0.011(4) -0.017(3)
C25 0.024(3) 0.044(5) 0.033(5) -0.001(3) -0.008(3) -0.007(3)
C26 0.020(3) 0.017(4) 0.015(4) -0.003(3) -0.001(3) -0.002(3)
C27 0.012(3) 0.020(4) 0.018(4) 0.000(3) 0.001(3) -0.002(3)
C31 0.012(3) 0.029(4) 0.013(4) -0.005(3) -0.001(3) 0.002(3)
C32 0.016(4) 0.030(5) 0.026(5) -0.009(3) -0.005(2) -0.002(2)
C33 0.027(5) 0.039(6) 0.035(6) -0.022(4) -0.004(4) 0.000(3)
C34 0.040(6) 0.032(5) 0.032(5) -0.010(4) -0.017(4) 0.000(3)
C35 0.024(5) 0.031(5) 0.038(5) -0.009(4) -0.001(3) -0.008(3)
C41 0.012(3) 0.023(4) 0.015(4) -0.002(3) 0.001(3) 0.000(3)
C42 0.023(5) 0.018(5) 0.033(5) 0.000(2) 0.011(3) 0.006(2)
C44 0.033(5) 0.024(5) 0.045(6) 0.004(4) 0.024(4) 0.003(3)
C45 0.039(5) 0.024(5) 0.014(4) 0.002(3) 0.012(3) -0.002(3)
C51 0.024(3) 0.025(4) 0.023(4) 0.002(3) -0.008(3) 0.005(3)
C52 0.033(4) 0.026(5) 0.029(5) 0.004(3) -0.003(3) 0.009(3)
C53 0.044(4) 0.031(5) 0.026(5) 0.003(3) -0.009(4) 0.018(3)
C54 0.034(4) 0.048(5) 0.043(5) 0.005(4) -0.014(4) 0.020(4)
C55 0.022(3) 0.058(6) 0.046(5) 0.010(4) -0.007(4) 0.011(4)
C56 0.017(3) 0.020(4) 0.020(4) 0.000(3) -0.001(3) 0.003(3)
C57 0.014(2) 0.017(4) 0.010(4) 0.002(3) 0.002(2) -0.003(2)
C61 0.017(3) 0.016(4) 0.016(4) -0.002(3) -0.001(3) -0.001(2)
C62 0.022(3) 0.020(4) 0.016(4) 0.002(3) 0.001(3) 0.000(3)
C63 0.020(3) 0.021(4) 0.019(4) 0.002(3) 0.005(3) 0.004(3)
C64 0.023(3) 0.023(4) 0.030(5) 0.002(3) 0.000(3) -0.003(3)
C65 0.017(3) 0.037(5) 0.023(4) 0.004(3) -0.002(3) -0.004(3)
C66 0.015(3) 0.015(4) 0.015(4) -0.001(3) 0.003(3) 0.003(2)
C67 0.012(3) 0.014(4) 0.011(4) 0.000(2) -0.001(3) 0.005(2)
C71 0.013(3) 0.014(4) 0.015(4) -0.001(2) 0.000(3) 0.001(2)
C72 0.027(5) 0.018(4) 0.025(4) 0.001(2) 0.009(3) -0.001(2)
C73 0.032(5) 0.018(4) 0.029(5) 0.004(3) 0.016(4) 0.002(3)
C74 0.035(5) 0.021(5) 0.037(5) 0.010(4) 0.009(3) 0.005(3)
C75 0.031(5) 0.022(5) 0.036(5) -0.003(4) 0.014(3) -0.006(3)
C81 0.013(3) 0.021(4) 0.015(4) 0.006(3) 0.005(3) 0.001(3)
C82 0.012(4) 0.030(5) 0.026(5) 0.011(3) 0.001(2) 0.002(2)
C83 0.023(5) 0.035(5) 0.026(5) 0.006(3) -0.003(3) 0.009(3)
C84 0.024(4) 0.042(5) 0.022(5) 0.005(3) -0.006(3) 0.001(3)
C85 0.029(5) 0.043(6) 0.030(5) 0.020(4) 0.001(4) 0.000(3)

_geom_special_details            
; 
 All esds (except the esd in the dihedral angle between two l.s. planes) 
 are estimated using the full covariance matrix.  The cell esds are taken 
 into account individually in the estimation of esds in distances, angles 
 and torsion angles; correlations between esds in cell parameters are only 
 used when they are defined by crystal symmetry.  An approximate (isotropic) 
 treatment of cell esds is used for estimating esds involving l.s. planes. 
;

loop_
_geom_bond_atom_site_label_1
_geom_bond_atom_site_label_2
_geom_bond_distance
_geom_bond_site_symmetry_2
_geom_bond_publ_flag
Pt1 C17 1.979(8) . ?
Pt1 C31 1.996(8) . ?
Pt1 C41 2.000(8) . ?
Pt1 C27 2.018(8) . ?
Pt2 C81 1.990(8) . ?
Pt2 C57 1.995(8) . ?
Pt2 C67 1.996(8) . ?
Pt2 C71 1.996(8) . ?
N4 C11 1.324(10) . ?
N4 C15 1.340(10) . ?
N3 C21 1.340(11) . ?
N3 C25 1.362(11) . ?
N1 C31 1.103(10) . ?
N1 C32 1.495(11) . ?
N2 C41 1.124(10) . ?
N2 C42 1.487(10) . ?
N8 C51 1.351(11) . ?
N8 C55 1.355(11) . ?
N7 C65 1.345(10) . ?
N7 C61 1.352(10) . ?
N5 C71 1.121(9) . ?
N5 C72 1.472(10) . ?
N6 C81 1.119(10) . ?
N6 C82 1.490(10) . ?
C1 C42 1.525(12) . ?
C1 H1A 0.9800 . ?
C1 H1B 0.9800 . ?
C1 H1C 0.9800 . ?
C11 C12 1.398(12) . ?
C11 C16 1.455(11) . ?
C12 C13 1.391(11) . ?
C12 H12 0.9500 . ?
C13 C14 1.396(12) . ?
C13 H13 0.9500 . ?
C14 C15 1.358(12) . ?
C14 H14 0.9500 . ?
C15 H15 0.9500 . ?
C16 C17 1.208(11) . ?
C21 C22 1.409(12) . ?
C21 C26 1.435(11) . ?
C22 C23 1.393(12) . ?
C22 H22 0.9500 . ?
C23 C24 1.372(13) . ?
C23 H23 0.9500 . ?
C24 C25 1.384(13) . ?
C24 H24 0.9500 . ?
C25 H25 0.9500 . ?
C26 C27 1.168(10) . ?
C32 C35 1.501(13) . ?
C32 C33 1.521(12) . ?
C32 C34 1.550(13) . ?
C33 H33A 0.9800 . ?
C33 H33B 0.9800 . ?
C33 H33C 0.9800 . ?
C34 H34A 0.9800 . ?
C34 H34B 0.9800 . ?
C34 H34C 0.9800 . ?
C35 H35A 0.9800 . ?
C35 H35B 0.9800 . ?
C35 H35C 0.9800 . ?
C42 C45 1.506(12) . ?
C42 C44 1.544(12) . ?
C44 H44A 0.9800 . ?
C44 H44B 0.9800 . ?
C44 H44C 0.9800 . ?
C45 H45A 0.9800 . ?
C45 H45B 0.9800 . ?
C45 H45C 0.9800 . ?
C51 C52 1.390(12) . ?
C51 C56 1.455(11) . ?
C52 C53 1.405(13) . ?
C52 H52 0.9500 . ?
C53 C54 1.363(14) . ?
C53 H53 0.9500 . ?
C54 C55 1.377(13) . ?
C54 H54 0.9500 . ?
C55 H55 0.9500 . ?
C56 C57 1.189(10) . ?
C61 C62 1.420(11) . ?
C61 C66 1.441(11) . ?
C62 C63 1.357(11) . ?
C62 H62 0.9500 . ?
C63 C64 1.372(11) . ?
C63 H63 0.9500 . ?
C64 C65 1.370(11) . ?
C64 H64 0.9500 . ?
C65 H65 0.9500 . ?
C66 C67 1.209(11) . ?
C72 C75 1.531(12) . ?
C72 C73 1.539(12) . ?
C72 C74 1.541(12) . ?
C73 H73A 0.9800 . ?
C73 H73B 0.9800 . ?
C73 H73C 0.9800 . ?
C74 H74A 0.9800 . ?
C74 H74B 0.9800 . ?
C74 H74C 0.9800 . ?
C75 H75A 0.9800 . ?
C75 H75B 0.9800 . ?
C75 H75C 0.9800 . ?
C82 C84 1.499(12) . ?
C82 C85 1.519(12) . ?
C82 C83 1.528(12) . ?
C83 H83A 0.9800 . ?
C83 H83B 0.9800 . ?
C83 H83C 0.9800 . ?
C84 H84A 0.9800 . ?
C84 H84B 0.9800 . ?
C84 H84C 0.9800 . ?
C85 H85A 0.9800 . ?
C85 H85B 0.9800 . ?
C85 H85C 0.9800 . ?

loop_
_geom_angle_atom_site_label_1
_geom_angle_atom_site_label_2
_geom_angle_atom_site_label_3
_geom_angle
_geom_angle_site_symmetry_1
_geom_angle_site_symmetry_3
_geom_angle_publ_flag
C17 Pt1 C31 88.7(4) . . ?
C17 Pt1 C41 175.8(4) . . ?
C31 Pt1 C41 94.7(3) . . ?
C17 Pt1 C27 88.7(3) . . ?
C31 Pt1 C27 177.4(3) . . ?
C41 Pt1 C27 87.9(3) . . ?
C81 Pt2 C57 176.0(3) . . ?
C81 Pt2 C67 88.6(3) . . ?
C57 Pt2 C67 87.7(3) . . ?
C81 Pt2 C71 95.1(3) . . ?
C57 Pt2 C71 88.6(3) . . ?
C67 Pt2 C71 175.6(3) . . ?
C11 N4 C15 117.1(8) . . ?
C21 N3 C25 115.4(8) . . ?
C31 N1 C32 177.1(10) . . ?
C41 N2 C42 175.4(9) . . ?
C51 N8 C55 116.9(8) . . ?
C65 N7 C61 117.1(7) . . ?
C71 N5 C72 178.2(8) . . ?
C81 N6 C82 174.7(9) . . ?
C42 C1 H1A 109.5 . . ?
C42 C1 H1B 109.5 . . ?
H1A C1 H1B 109.5 . . ?
C42 C1 H1C 109.5 . . ?
H1A C1 H1C 109.5 . . ?
H1B C1 H1C 109.5 . . ?
N4 C11 C12 122.0(8) . . ?
N4 C11 C16 117.8(8) . . ?
C12 C11 C16 120.1(8) . . ?
C13 C12 C11 120.6(8) . . ?
C13 C12 H12 119.7 . . ?
C11 C12 H12 119.7 . . ?
C12 C13 C14 116.1(8) . . ?
C12 C13 H13 121.9 . . ?
C14 C13 H13 121.9 . . ?
C15 C14 C13 119.4(8) . . ?
C15 C14 H14 120.3 . . ?
C13 C14 H14 120.3 . . ?
N4 C15 C14 124.7(8) . . ?
N4 C15 H15 117.6 . . ?
C14 C15 H15 117.6 . . ?
C17 C16 C11 175.2(10) . . ?
C16 C17 Pt1 173.3(8) . . ?
N3 C21 C22 123.4(8) . . ?
N3 C21 C26 116.0(8) . . ?
C22 C21 C26 120.5(8) . . ?
C23 C22 C21 118.6(9) . . ?
C23 C22 H22 120.7 . . ?
C21 C22 H22 120.7 . . ?
C24 C23 C22 119.4(9) . . ?
C24 C23 H23 120.3 . . ?
C22 C23 H23 120.3 . . ?
C23 C24 C25 117.8(8) . . ?
C23 C24 H24 121.1 . . ?
C25 C24 H24 121.1 . . ?
N3 C25 C24 125.4(9) . . ?
N3 C25 H25 117.3 . . ?
C24 C25 H25 117.3 . . ?
C27 C26 C21 177.7(9) . . ?
C26 C27 Pt1 177.0(8) . . ?
N1 C31 Pt1 175.3(8) . . ?
N1 C32 C35 106.3(8) . . ?
N1 C32 C33 106.5(7) . . ?
C35 C32 C33 111.6(9) . . ?
N1 C32 C34 107.1(8) . . ?
C35 C32 C34 113.3(8) . . ?
C33 C32 C34 111.5(8) . . ?
C32 C33 H33A 109.5 . . ?
C32 C33 H33B 109.5 . . ?
H33A C33 H33B 109.5 . . ?
C32 C33 H33C 109.5 . . ?
H33A C33 H33C 109.5 . . ?
H33B C33 H33C 109.5 . . ?
C32 C34 H34A 109.5 . . ?
C32 C34 H34B 109.5 . . ?
H34A C34 H34B 109.5 . . ?
C32 C34 H34C 109.5 . . ?
H34A C34 H34C 109.5 . . ?
H34B C34 H34C 109.5 . . ?
C32 C35 H35A 109.5 . . ?
C32 C35 H35B 109.5 . . ?
H35A C35 H35B 109.5 . . ?
C32 C35 H35C 109.5 . . ?
H35A C35 H35C 109.5 . . ?
H35B C35 H35C 109.5 . . ?
N2 C41 Pt1 175.0(8) . . ?
N2 C42 C45 109.3(7) . . ?
N2 C42 C1 105.9(7) . . ?
C45 C42 C1 113.0(8) . . ?
N2 C42 C44 104.4(7) . . ?
C45 C42 C44 113.9(8) . . ?
C1 C42 C44 109.8(8) . . ?
C42 C44 H44A 109.5 . . ?
C42 C44 H44B 109.5 . . ?
H44A C44 H44B 109.5 . . ?
C42 C44 H44C 109.5 . . ?
H44A C44 H44C 109.5 . . ?
H44B C44 H44C 109.5 . . ?
C42 C45 H45A 109.5 . . ?
C42 C45 H45B 109.5 . . ?
H45A C45 H45B 109.5 . . ?
C42 C45 H45C 109.5 . . ?
H45A C45 H45C 109.5 . . ?
H45B C45 H45C 109.5 . . ?
N8 C51 C52 123.5(8) . . ?
N8 C51 C56 116.7(8) . . ?
C52 C51 C56 119.7(8) . . ?
C51 C52 C53 117.9(9) . . ?
C51 C52 H52 121.0 . . ?
C53 C52 H52 121.0 . . ?
C54 C53 C52 118.7(10) . . ?
C54 C53 H53 120.6 . . ?
C52 C53 H53 120.6 . . ?
C53 C54 C55 120.2(9) . . ?
C53 C54 H54 119.9 . . ?
C55 C54 H54 119.9 . . ?
N8 C55 C54 122.7(10) . . ?
N8 C55 H55 118.6 . . ?
C54 C55 H55 118.6 . . ?
C57 C56 C51 177.1(9) . . ?
C56 C57 Pt2 177.0(7) . . ?
N7 C61 C62 121.4(8) . . ?
N7 C61 C66 116.7(7) . . ?
C62 C61 C66 121.9(8) . . ?
C63 C62 C61 119.2(8) . . ?
C63 C62 H62 120.4 . . ?
C61 C62 H62 120.4 . . ?
C62 C63 C64 119.2(8) . . ?
C62 C63 H63 120.4 . . ?
C64 C63 H63 120.4 . . ?
C65 C64 C63 119.3(8) . . ?
C65 C64 H64 120.3 . . ?
C63 C64 H64 120.3 . . ?
N7 C65 C64 123.6(8) . . ?
N7 C65 H65 118.2 . . ?
C64 C65 H65 118.2 . . ?
C67 C66 C61 178.5(9) . . ?
C66 C67 Pt2 171.9(7) . . ?
N5 C71 Pt2 175.5(7) . . ?
N5 C72 C75 108.4(7) . . ?
N5 C72 C73 106.4(7) . . ?
C75 C72 C73 111.7(7) . . ?
N5 C72 C74 108.2(7) . . ?
C75 C72 C74 112.0(8) . . ?
C73 C72 C74 109.9(8) . . ?
C72 C73 H73A 109.5 . . ?
C72 C73 H73B 109.5 . . ?
H73A C73 H73B 109.5 . . ?
C72 C73 H73C 109.5 . . ?
H73A C73 H73C 109.5 . . ?
H73B C73 H73C 109.5 . . ?
C72 C74 H74A 109.5 . . ?
C72 C74 H74B 109.5 . . ?
H74A C74 H74B 109.5 . . ?
C72 C74 H74C 109.5 . . ?
H74A C74 H74C 109.5 . . ?
H74B C74 H74C 109.5 . . ?
C72 C75 H75A 109.5 . . ?
C72 C75 H75B 109.5 . . ?
H75A C75 H75B 109.5 . . ?
C72 C75 H75C 109.5 . . ?
H75A C75 H75C 109.5 . . ?
H75B C75 H75C 109.5 . . ?
N6 C81 Pt2 177.2(8) . . ?
N6 C82 C84 107.7(8) . . ?
N6 C82 C85 106.6(7) . . ?
C84 C82 C85 113.2(8) . . ?
N6 C82 C83 105.4(7) . . ?
C84 C82 C83 112.5(7) . . ?
C85 C82 C83 110.9(8) . . ?
C82 C83 H83A 109.5 . . ?
C82 C83 H83B 109.5 . . ?
H83A C83 H83B 109.5 . . ?
C82 C83 H83C 109.5 . . ?
H83A C83 H83C 109.5 . . ?
H83B C83 H83C 109.5 . . ?
C82 C84 H84A 109.5 . . ?
C82 C84 H84B 109.5 . . ?
H84A C84 H84B 109.5 . . ?
C82 C84 H84C 109.5 . . ?
H84A C84 H84C 109.5 . . ?
H84B C84 H84C 109.5 . . ?
C82 C85 H85A 109.5 . . ?
C82 C85 H85B 109.5 . . ?
H85A C85 H85B 109.5 . . ?
C82 C85 H85C 109.5 . . ?
H85A C85 H85C 109.5 . . ?
H85B C85 H85C 109.5 . . ?

loop_
_geom_torsion_atom_site_label_1
_geom_torsion_atom_site_label_2
_geom_torsion_atom_site_label_3
_geom_torsion_atom_site_label_4
_geom_torsion
_geom_torsion_site_symmetry_1
_geom_torsion_site_symmetry_2
_geom_torsion_site_symmetry_3
_geom_torsion_site_symmetry_4
_geom_torsion_publ_flag
C15 N4 C11 C12 0.0(13) . . . . ?
C15 N4 C11 C16 -176.5(8) . . . . ?
N4 C11 C12 C13 0.1(13) . . . . ?
C16 C11 C12 C13 176.6(8) . . . . ?
C11 C12 C13 C14 1.2(13) . . . . ?
C12 C13 C14 C15 -2.6(13) . . . . ?
C11 N4 C15 C14 -1.7(14) . . . . ?
C13 C14 C15 N4 3.0(15) . . . . ?
C25 N3 C21 C22 -0.3(13) . . . . ?
C25 N3 C21 C26 179.5(8) . . . . ?
N3 C21 C22 C23 0.6(14) . . . . ?
C26 C21 C22 C23 -179.3(8) . . . . ?
C21 C22 C23 C24 -1.0(14) . . . . ?
C22 C23 C24 C25 1.1(14) . . . . ?
C21 N3 C25 C24 0.5(14) . . . . ?
C23 C24 C25 N3 -1.0(15) . . . . ?
C55 N8 C51 C52 1.1(14) . . . . ?
C55 N8 C51 C56 179.5(8) . . . . ?
N8 C51 C52 C53 -2.3(15) . . . . ?
C56 C51 C52 C53 179.3(8) . . . . ?
C51 C52 C53 C54 1.8(14) . . . . ?
C52 C53 C54 C55 -0.1(15) . . . . ?
C51 N8 C55 C54 0.7(15) . . . . ?
C53 C54 C55 N8 -1.1(16) . . . . ?
C65 N7 C61 C62 2.7(12) . . . . ?
C65 N7 C61 C66 -178.7(8) . . . . ?
N7 C61 C62 C63 -3.5(13) . . . . ?
C66 C61 C62 C63 177.9(8) . . . . ?
C61 C62 C63 C64 0.4(13) . . . . ?
C62 C63 C64 C65 3.3(13) . . . . ?
C61 N7 C65 C64 1.2(13) . . . . ?
C63 C64 C65 N7 -4.3(14) . . . . ?

_refine_diff_density_max         1.161
_refine_diff_density_min         -0.798
_refine_diff_density_rms         0.107

_shelx_res_file                  
; 
TITL vd5_a.res in Pca2(1) 
    vd5_sq.res 
    created by SHELXL-2019/3 at 13:52:44 on 03-Mar-2025 
REM Old TITL VD5 in Pbcm 
REM SHELXT solution in Pca2(1): R1 0.077, Rweak 0.005, Alpha 0.013 
REM <I/s> 0.339 for 523 systematic absences, Orientation a'=b, b'=a, c'=-c 
REM Flack x = 0.425 ( 0.005 ) from 4735 Parsons' quotients 
REM Formula found by SHELXT: C61 N25 Pt2 
CELL 0.71073 26.4912 11.0501 22.145 90 90 90 
ZERR 8 0.0017 0.0007 0.0015 0 0 0 
LATT -1 
SYMM -X,-Y,0.5+Z 
SYMM 0.5+X,-Y,+Z 
SYMM 0.5-X,+Y,0.5+Z 
SFAC C H N Pt 
UNIT 192 208 32 8 
RIGU 0.02 0.02 
SIMU 0.01 0.02 2 
DELU 0.002 0.002 
  
L.S. 16 
PLAN  40 
SIZE 0.04 0.09 0.22 
TEMP -149.95 
CONF 
BOND 
MORE -1 
BOND $H 
FMAP 2 
ACTA 
TWIN 
ABIN 
REM <olex2.extras> 
REM <HklSrc "%.\\vd5_a.hkl"> 
REM </olex2.extras> 
  
WGHT    0.022400 
BASF   0.41587 
FVAR       0.08888 
PT1   4    0.894018    0.240062    0.639284    11.00000    0.01242    0.01514 = 
         0.01374   -0.00318    0.00002   -0.00030 
PT2   4    0.617274    0.737945    0.372371    11.00000    0.01294    0.01351 = 
         0.01380   -0.00071   -0.00135   -0.00157 
N4    3    0.725670    0.469881    0.694681    11.00000    0.01668    0.03149 = 
         0.02219   -0.00228    0.00330    0.00126 
N3    3    0.715507    0.137182    0.539149    11.00000    0.02273    0.03465 = 
         0.02427   -0.00384   -0.00181   -0.00511 
N1    3    0.976367    0.358408    0.719058    11.00000    0.01277    0.03069 = 
         0.01769   -0.01045    0.00191   -0.00138 
N2    3    0.964294    0.075417    0.561516    11.00000    0.01879    0.01555 = 
         0.02487    0.00081    0.00725    0.00166 
N8    3    0.804513    0.647031    0.456091    11.00000    0.02111    0.04818 = 
         0.03386    0.01187   -0.00640    0.00374 
N7    3    0.780686    0.972290    0.295443    11.00000    0.01601    0.02669 = 
         0.01469   -0.00248   -0.00015   -0.00150 
N5    3    0.553393    0.576682    0.458842    11.00000    0.01879    0.02034 = 
         0.01801   -0.00166    0.00405   -0.00235 
N6    3    0.527987    0.856601    0.303223    11.00000    0.01259    0.02691 = 
         0.02248    0.00762    0.00076    0.00081 
C1    1    1.026490   -0.082606    0.556751    11.00000    0.02168    0.03247 = 
         0.03410    0.00509    0.01204    0.00931 
AFIX 137 
H1A   2    1.052132   -0.032717    0.576695    11.00000   -1.50000 
H1B   2    1.043067   -0.142672    0.530929    11.00000   -1.50000 
H1C   2    1.006117   -0.124092    0.587344    11.00000   -1.50000 
AFIX   0 
C11   1    0.769091    0.478351    0.723964    11.00000    0.01612    0.01918 = 
         0.01861    0.00170    0.00543    0.00138 
C12   1    0.776142    0.560343    0.771323    11.00000    0.01944    0.02070 = 
         0.01451    0.00381    0.00517    0.00119 
AFIX  43 
H12   2    0.807845    0.564092    0.791285    11.00000   -1.20000 
AFIX   0 
C13   1    0.737181    0.636442    0.789473    11.00000    0.02430    0.02371 = 
         0.02367   -0.00638    0.00840   -0.00165 
AFIX  43 
H13   2    0.741386    0.693765    0.821046    11.00000   -1.20000 
AFIX   0 
C14   1    0.691549    0.623742    0.758626    11.00000    0.02253    0.03761 = 
         0.03774   -0.00706    0.00461    0.01341 
AFIX  43 
H14   2    0.663028    0.670662    0.769945    11.00000   -1.20000 
AFIX   0 
C15   1    0.688314    0.543679    0.712284    11.00000    0.01907    0.03771 = 
         0.02706   -0.00146   -0.00547    0.00903 
AFIX  43 
H15   2    0.657329    0.539676    0.690778    11.00000   -1.20000 
AFIX   0 
C16   1    0.810907    0.403919    0.703154    11.00000    0.01712    0.02165 = 
         0.02457   -0.00522    0.00132    0.00206 
C17   1    0.844608    0.344207    0.681614    11.00000    0.01312    0.02328 = 
         0.01960   -0.00365    0.00161   -0.00053 
C21   1    0.760874    0.088742    0.527658    11.00000    0.02200    0.02305 = 
         0.01605   -0.00002   -0.00213   -0.00638 
C22   1    0.768983   -0.001943    0.484007    11.00000    0.03464    0.02357 = 
         0.02135   -0.00512   -0.00437   -0.00671 
AFIX  43 
H22   2    0.801759   -0.034334    0.477544    11.00000   -1.20000 
AFIX   0 
C23   1    0.727902   -0.043104    0.450519    11.00000    0.04151    0.02735 = 
         0.02282   -0.00187   -0.00572   -0.01556 
AFIX  43 
H23   2    0.732394   -0.103304    0.420367    11.00000   -1.20000 
AFIX   0 
C24   1    0.680894    0.004151    0.461510    11.00000    0.03607    0.03615 = 
         0.02931    0.00256   -0.01076   -0.01688 
AFIX  43 
H24   2    0.652144   -0.023322    0.439842    11.00000   -1.20000 
AFIX   0 
C25   1    0.676738    0.093172    0.505208    11.00000    0.02388    0.04361 = 
         0.03292   -0.00087   -0.00765   -0.00728 
AFIX  43 
H25   2    0.644156    0.126323    0.512102    11.00000   -1.20000 
AFIX   0 
C26   1    0.802184    0.134912    0.562712    11.00000    0.02015    0.01720 = 
         0.01530   -0.00298   -0.00079   -0.00227 
C27   1    0.836773    0.172591    0.589505    11.00000    0.01203    0.01987 = 
         0.01812   -0.00006    0.00141   -0.00212 
C31   1    0.948458    0.312424    0.690044    11.00000    0.01239    0.02934 = 
         0.01303   -0.00471   -0.00071    0.00238 
C32   1    1.013421    0.426597    0.756910    11.00000    0.01559    0.03037 = 
         0.02626   -0.00949   -0.00455   -0.00236 
C33   1    0.982892    0.514549    0.795050    11.00000    0.02691    0.03909 = 
         0.03530   -0.02230   -0.00408   -0.00039 
AFIX 137 
H33A  2    0.960991    0.562874    0.768772    11.00000   -1.50000 
H33B  2    1.005861    0.568245    0.817084    11.00000   -1.50000 
H33C  2    0.962148    0.469215    0.823875    11.00000   -1.50000 
AFIX   0 
C34   1    1.041337    0.332630    0.796728    11.00000    0.04035    0.03214 = 
         0.03196   -0.00974   -0.01719    0.00033 
AFIX 137 
H34A  2    1.017292    0.294825    0.824569    11.00000   -1.50000 
H34B  2    1.067918    0.373281    0.819876    11.00000   -1.50000 
H34C  2    1.056452    0.270373    0.770913    11.00000   -1.50000 
AFIX   0 
C35   1    1.047655    0.491728    0.713749    11.00000    0.02375    0.03096 = 
         0.03779   -0.00898   -0.00109   -0.00785 
AFIX 137 
H35A  2    1.064372    0.432795    0.687411    11.00000   -1.50000 
H35B  2    1.073163    0.536934    0.736518    11.00000   -1.50000 
H35C  2    1.027776    0.547969    0.689146    11.00000   -1.50000 
AFIX   0 
C41   1    0.940879    0.136108    0.591102    11.00000    0.01186    0.02297 = 
         0.01489   -0.00159    0.00121   -0.00007 
C42   1    0.992488   -0.002198    0.518288    11.00000    0.02312    0.01838 = 
         0.03306   -0.00008    0.01091    0.00646 
C44   1    1.025009    0.087584    0.481645    11.00000    0.03331    0.02389 = 
         0.04497    0.00383    0.02379    0.00341 
AFIX 137 
H44A  2    1.003353    0.151065    0.464795    11.00000   -1.50000 
H44B  2    1.041942    0.044393    0.448727    11.00000   -1.50000 
H44C  2    1.050368    0.124269    0.508159    11.00000   -1.50000 
AFIX   0 
C45   1    0.955519   -0.073012    0.480566    11.00000    0.03940    0.02417 = 
         0.01356    0.00246    0.01197   -0.00156 
AFIX 137 
H45A  2    0.935825   -0.126775    0.506714    11.00000   -1.50000 
H45B  2    0.973942   -0.121342    0.450715    11.00000   -1.50000 
H45C  2    0.932737   -0.016988    0.459729    11.00000   -1.50000 
AFIX   0 
  
C51   1    0.759969    0.594827    0.470321    11.00000    0.02440    0.02467 = 
         0.02332    0.00150   -0.00771    0.00461 
C52   1    0.754757    0.505897    0.514289    11.00000    0.03311    0.02605 = 
         0.02861    0.00446   -0.00293    0.00880 
AFIX  43 
H52   2    0.722577    0.473397    0.524056    11.00000   -1.20000 
AFIX   0 
C53   1    0.798576    0.465612    0.543817    11.00000    0.04359    0.03110 = 
         0.02644    0.00253   -0.00873    0.01848 
AFIX  43 
H53   2    0.796828    0.403396    0.573349    11.00000   -1.20000 
AFIX   0 
C54   1    0.843657    0.517497    0.529287    11.00000    0.03433    0.04826 = 
         0.04252    0.00500   -0.01359    0.02033 
AFIX  43 
H54   2    0.873672    0.491529    0.548862    11.00000   -1.20000 
AFIX   0 
C55   1    0.845816    0.607425    0.486326    11.00000    0.02232    0.05839 = 
         0.04566    0.01028   -0.00653    0.01116 
AFIX  43 
H55   2    0.877580    0.643204    0.477509    11.00000   -1.20000 
AFIX   0 
C56   1    0.715656    0.638250    0.438129    11.00000    0.01707    0.01976 = 
         0.02014   -0.00004   -0.00080    0.00280 
C57   1    0.678211    0.672461    0.413985    11.00000    0.01373    0.01654 = 
         0.01019    0.00225    0.00206   -0.00290 
C61   1    0.733165    0.982057    0.273764    11.00000    0.01726    0.01554 = 
         0.01566   -0.00196   -0.00062   -0.00122 
C62   1    0.721295    1.062880    0.225974    11.00000    0.02214    0.02027 = 
         0.01610    0.00157    0.00081   -0.00050 
AFIX  43 
H62   2    0.688124    1.065459    0.209723    11.00000   -1.20000 
AFIX   0 
C63   1    0.757913    1.136406    0.203791    11.00000    0.02039    0.02078 = 
         0.01922    0.00223    0.00515    0.00355 
AFIX  43 
H63   2    0.750632    1.191443    0.172006    11.00000   -1.20000 
AFIX   0 
C64   1    0.805570    1.130249    0.227842    11.00000    0.02278    0.02312 = 
         0.03021    0.00247   -0.00040   -0.00268 
AFIX  43 
H64   2    0.831221    1.183902    0.214351    11.00000   -1.20000 
AFIX   0 
C65   1    0.815783    1.045943    0.271509    11.00000    0.01699    0.03671 = 
         0.02334    0.00422   -0.00230   -0.00381 
AFIX  43 
H65   2    0.849517    1.039138    0.285661    11.00000   -1.20000 
AFIX   0 
C66   1    0.695597    0.904558    0.300589    11.00000    0.01480    0.01455 = 
         0.01453   -0.00079    0.00256    0.00336 
C67   1    0.663628    0.841871    0.323813    11.00000    0.01188    0.01353 = 
         0.01078    0.00013   -0.00126    0.00487 
C71   1    0.574688    0.635193    0.426239    11.00000    0.01252    0.01428 = 
         0.01462   -0.00120   -0.00039    0.00095 
C72   1    0.525657    0.502936    0.503119    11.00000    0.02740    0.01782 = 
         0.02477    0.00121    0.00899   -0.00078 
C73   1    0.496239    0.592191    0.543215    11.00000    0.03184    0.01838 = 
         0.02920    0.00390    0.01609    0.00195 
AFIX 137 
H73A  2    0.520031    0.645420    0.564260    11.00000   -1.50000 
H73B  2    0.476307    0.547000    0.572902    11.00000   -1.50000 
H73C  2    0.473647    0.640989    0.518015    11.00000   -1.50000 
AFIX   0 
C74   1    0.564443    0.433065    0.541552    11.00000    0.03538    0.02107 = 
         0.03674    0.00962    0.00912    0.00540 
AFIX 137 
H74A  2    0.585103    0.381797    0.515225    11.00000   -1.50000 
H74B  2    0.546670    0.382349    0.570979    11.00000   -1.50000 
H74C  2    0.586213    0.490628    0.562886    11.00000   -1.50000 
AFIX   0 
C75   1    0.490257    0.417831    0.468768    11.00000    0.03128    0.02226 = 
         0.03620   -0.00262    0.01354   -0.00616 
AFIX 137 
H75A  2    0.468458    0.465270    0.441973    11.00000   -1.50000 
H75B  2    0.469387    0.372864    0.497606    11.00000   -1.50000 
H75C  2    0.510260    0.360865    0.444730    11.00000   -1.50000 
AFIX   0 
C81   1    0.559336    0.813490    0.329376    11.00000    0.01309    0.02133 = 
         0.01504    0.00565    0.00458    0.00051 
C82   1    0.488687    0.924900    0.269253    11.00000    0.01212    0.02997 = 
         0.02621    0.01113    0.00149    0.00204 
C83   1    0.459231    0.995492    0.316968    11.00000    0.02264    0.03503 = 
         0.02565    0.00646   -0.00295    0.00876 
AFIX 137 
H83A  2    0.442994    0.938711    0.344867    11.00000   -1.50000 
H83B  2    0.433402    1.045108    0.297201    11.00000   -1.50000 
H83C  2    0.482401    1.047940    0.339445    11.00000   -1.50000 
AFIX   0 
C84   1    0.456432    0.834624    0.236616    11.00000    0.02368    0.04176 = 
         0.02225    0.00533   -0.00624    0.00149 
AFIX 137 
H84A  2    0.477652    0.785179    0.210060    11.00000   -1.50000 
H84B  2    0.431098    0.877350    0.212421    11.00000   -1.50000 
H84C  2    0.439461    0.782332    0.266034    11.00000   -1.50000 
AFIX   0 
C85   1    0.516502    1.010292    0.227060    11.00000    0.02852    0.04283 = 
         0.03025    0.01988    0.00094   -0.00041 
AFIX 137 
H85A  2    0.534200    1.071907    0.250828    11.00000   -1.50000 
H85B  2    0.492243    1.049657    0.200035    11.00000   -1.50000 
H85C  2    0.541013    0.964414    0.203089    11.00000   -1.50000 
AFIX   0 
HKLF 4 
  
  
  
  
REM  vd5_a.res in Pca2(1) 
REM wR2 = 0.0656, GooF = S = 1.025, Restrained GooF = 0.999 for all data 
REM R1 = 0.0325 for 12168 Fo > 4sig(Fo) and 0.0481 for all 14783 data 
REM 536 parameters refined using 915 restraints 
  
END 
  
WGHT      0.0224      0.0000 
  
REM Highest difference peak  1.161,  deepest hole -0.798,  1-sigma level  0.107 
Q1    1   0.8927  0.3234  0.6388  11.00000  0.05    1.16 
Q2    1   0.6145  0.8243  0.3738  11.00000  0.05    0.94 
Q3    1   0.8914  0.2583  0.6016  11.00000  0.05    0.94 
Q4    1   0.6153  0.7600  0.4093  11.00000  0.05    0.90 
Q5    1   0.6669  0.7598  0.3704  11.00000  0.05    0.74 
Q6    1   0.9404  0.2434  0.6356  11.00000  0.05    0.67 
Q7    1   0.6413  0.6421  0.3728  11.00000  0.05    0.67 
Q8    1   0.6520  0.6735  0.4022  11.00000  0.05    0.65 
Q9    1   0.9195  0.1477  0.6470  11.00000  0.05    0.64 
Q10   1   0.5869  0.8111  0.3383  11.00000  0.05    0.64 
Q11   1   0.8511  0.1972  0.6139  11.00000  0.05    0.62 
Q12   1   0.5983  0.6391  0.3641  11.00000  0.05    0.60 
Q13   1   0.6466  0.8127  0.3340  11.00000  0.05    0.60 
Q14   1   0.8430  0.2784  0.6416  11.00000  0.05    0.59 
Q15   1   0.9380  0.2812  0.6590  11.00000  0.05    0.59 
Q16   1   0.6559  0.6843  0.3541  11.00000  0.05    0.58 
Q17   1   0.9306  0.1964  0.6046  11.00000  0.05    0.56 
Q18   1   0.5919  0.6523  0.3523  11.00000  0.05    0.55 
Q19   1   0.8595  0.3085  0.6731  11.00000  0.05    0.52 
Q20   1   0.5789  0.6763  0.4011  11.00000  0.05    0.52 
Q21   1   0.7003  0.7634  0.5900  11.00000  0.05    0.51 
Q22   1   0.6336  1.1819  0.3249  11.00000  0.05    0.51 
Q23   1   0.6284  0.7842  0.3200  11.00000  0.05    0.49 
Q24   1   0.8939  0.2576  0.6816  11.00000  0.05    0.49 
Q25   1   0.5925  0.2101  0.3741  11.00000  0.05    0.49 
Q26   1   1.0178  0.5017  0.7662  11.00000  0.05    0.48 
Q27   1   0.5380  0.4137  0.5006  11.00000  0.05    0.48 
Q28   1   0.7200  1.1555  0.1622  11.00000  0.05    0.48 
Q29   1   1.0093  0.0189  0.5071  11.00000  0.05    0.48 
Q30   1   0.5393  0.5383  0.4790  11.00000  0.05    0.47 
Q31   1   0.8719  0.1554  0.6563  11.00000  0.05    0.47 
Q32   1   0.6180  0.7636  0.3300  11.00000  0.05    0.47 
Q33   1   0.8633  0.1785  0.6669  11.00000  0.05    0.47 
Q34   1   0.7833  0.1730  0.6175  11.00000  0.05    0.46 
Q35   1   0.9322  0.2040  0.6685  11.00000  0.05    0.46 
Q36   1   0.8779  0.1469  0.6333  11.00000  0.05    0.46 
Q37   1   0.8988  0.2944  0.6927  11.00000  0.05    0.46 
Q38   1   0.9169 -0.2923  0.6385  11.00000  0.05    0.45 
Q39   1   0.8760  0.6805  0.6864  11.00000  0.05    0.44 
Q40   1   0.6107  0.3023  0.4072  11.00000  0.05    0.44 
;
_shelx_res_checksum              41829

_shelx_fab_file                  
; 
    0    1    0     -4.40      0.17 
    0    2    0   -419.72      0.35 
    0    3    0     16.28     -0.16 
    0    4    0     -2.37      0.22 
    0    5    0    -20.32      0.07 
    0    6    0     46.07      1.71 
    0    7    0     17.27      0.11 
    0    8    0      7.87     -0.21 
    0    9    0     -9.73      0.00 
    0   10    0    -17.49     -1.11 
    0   11    0     -9.94      0.01 
    0   12    0      6.01     -0.31 
    0   14    0     -2.71     -0.63 
    0    0    2      7.83     -0.05 
    0    1    2     -1.84     40.44 
    0    2    2    -39.16     -4.69 
    0    3    2      4.79     -2.46 
    0    4    2     43.85      8.52 
    0    5    2      3.28    -24.11 
    0    6    2    -17.20     -4.25 
    0    7    2     -2.22      8.44 
    0    8    2      1.86     10.34 
    0    9    2      2.83     10.32 
    0   10    2     -1.50    -18.17 
    0   11    2      0.50     -8.83 
    0   12    2      0.70      8.41 
    0   13    2     -1.41     -1.36 
    0   14    2     -1.38     -4.48 
    0    0    4   -470.77    -66.99 
    0    1    4      2.37    -25.23 
    0    2    4    229.99     43.44 
    0    3    4    -10.60      4.90 
    0    4    4     15.62     -3.94 
    0    5    4      5.93     49.86 
    0    6    4    -42.62    -14.56 
    0    7    4     -8.18    -41.96 
    0    8    4     -2.55      8.47 
    0    9    4      8.95      0.48 
    0   10    4     13.14     -2.04 
    0   11    4      2.39     17.55 
    0   12    4     -3.25      4.52 
    0   13    4     -6.54     -6.94 
    0   14    4     -3.45     -2.46 
    0    0    6    -22.39     18.87 
    0    1    6      5.62     -8.91 
    0    2    6     57.73     -1.22 
    0    3    6     -6.96      0.62 
    0    4    6    -66.41    -12.24 
    0    5    6     -2.75      1.61 
    0    6    6     20.18      2.84 
    0    7    6      2.23      4.35 
    0    8    6      5.66      1.88 
    0    9    6     -2.95     -5.85 
    0   10    6     -2.70      5.52 
    0   11    6      0.21     -5.37 
    0   12    6     -1.99     -6.46 
    0   13    6     -2.23      5.25 
    0   14    6      1.55      1.28 
    0    0    8    101.87     21.77 
    0    1    8     -4.11     21.56 
    0    2    8    -43.66    -20.78 
    0    3    8     -6.03     -1.59 
    0    4    8    -31.75      3.04 
    0    5    8     15.36    -47.28 
    0    6    8     38.27     16.65 
    0    7    8     -1.40     39.68 
    0    8    8     -7.97    -11.23 
    0    9    8     -5.05     -6.24 
    0   10    8     -2.46      4.76 
    0   11    8      4.01    -12.28 
    0   12    8     -0.82     -7.63 
    0   13    8     -0.76      5.71 
    0    0   10     37.29     -7.26 
    0    1   10      2.58     -5.19 
    0    2   10    -41.84      1.22 
    0    3   10     -0.47      9.09 
    0    4   10     26.82      3.29 
    0    5   10     -1.02     -2.16 
    0    6   10      5.08      1.98 
    0    7   10     -2.05     -0.18 
    0    8   10    -17.66     -7.13 
    0    9   10      3.03     -5.43 
    0   10   10      9.56      3.15 
    0   11   10     -0.50     10.21 
    0   12   10      0.51      8.92 
    0   13   10      4.61     -6.02 
    0    0   12    -16.89     -0.51 
    0    1   12     -5.20     -7.00 
    0    2   12     -3.43      2.07 
    0    3   12     10.43      0.64 
    0    4   12     26.15      3.81 
    0    5   12     -8.51     21.32 
    0    6   12    -24.54    -16.94 
    0    7   12     -2.19    -19.84 
    0    8   12      8.43     10.37 
    0    9   12      1.63      5.12 
    0   10   12      1.31     -4.92 
    0   11   12     -2.00      2.53 
    0   12   12      2.83      5.05 
    0   13   12      2.62      0.17 
    0    0   14    -24.59     -5.78 
    0    1   14     -7.60     10.03 
    0    2   14     21.07      2.19 
    0    3   14      9.40    -24.83 
    0    4   14     -5.83      2.43 
    0    5   14     -0.39     18.32 
    0    6   14    -10.96     -6.16 
    0    7   14      3.01    -10.29 
    0    8   14     14.63      9.62 
    0    9   14     -1.75      6.97 
    0   10   14     -3.62    -11.47 
    0   11   14     -0.68     -1.54 
    0   12   14     -0.16      0.71 
    0    0   16      3.01      5.27 
    0    1   16      9.18      4.24 
    0    2   16      7.69     -4.28 
    0    3   16     -8.27     -2.04 
    0    4   16    -15.60    -11.11 
    0    5   16      0.21    -12.59 
    0    6   16     12.89     13.77 
    0    7   16      3.48     14.47 
    0    8   16     -7.88     -4.04 
    0    9   16     -2.31      0.98 
    0   10   16      2.73      4.66 
    0   11   16      0.65     -5.38 
    0    0   18      4.84     -1.02 
    0    1   18      4.12     -8.89 
    0    2   18     -7.35      5.06 
    0    3   18     -9.43     22.44 
    0    4   18      5.73     -2.10 
    0    5   18      7.13    -20.00 
    0    6   18     -0.15      0.17 
    0    7   18     -0.37      8.14 
    0    8   18     -0.94     -4.36 
    0    9   18     -4.79      1.28 
    0   10   18     -1.81      5.82 
    0   11   18      1.07     -2.48 
    0    0   20      5.87    -10.30 
    0    1   20     -9.32     -4.55 
    0    2   20     -3.32      2.71 
    0    3   20      9.38      4.66 
    0    4   20     -0.69     11.79 
    0    5   20     -0.80      7.52 
    0    6   20     -4.98    -13.22 
    0    7   20     -0.35     -7.60 
    0    8   20      5.01      3.09 
    0    9   20      2.51     -3.90 
    0   10   20     -0.70     -0.96 
    0    0   22      4.18     13.42 
    0    1   22     -2.18      6.27 
    0    2   22     -3.13    -10.71 
    0    3   22     13.54    -19.62 
    0    4   22     -1.38      2.81 
    0    5   22     -8.14     10.78 
    0    6   22      4.10      3.10 
    0    7   22     -1.87      1.27 
    0    8   22     -1.22      0.35 
    0    9   22      1.82     -1.63 
    0    0   24    -15.16     12.66 
    0    1   24      5.22      1.21 
    0    2   24      7.89     -2.52 
    0    3   24     -4.84     -1.78 
    0    4   24      5.50     -6.08 
    0    5   24      3.10     -0.47 
    0    6   24     -0.73      5.04 
    0    7   24     -1.99      0.96 
    0    0   26     -7.17     -2.18 
    0    1   26      1.66     -1.22 
    0    2   26      4.93      6.05 
    0    3   26     -7.03      5.74 
    0    4   26     -1.19     -3.68 
    0    5   26      1.47      0.60 
    0    6   26     -1.02     -1.47 
    0    0   28      9.17     -5.96 
    0    1   28     -2.96     -1.60 
    0    2   28     -8.50      1.33 
    0    3   28      0.74      1.59 
    1    1    0     -2.62      0.04 
    1    2    0   -152.85     -0.15 
    1    3    0      5.34      0.03 
    1    4    0     48.34      1.88 
    1    5    0     -9.73      0.13 
    1    6    0     29.37     -0.38 
    1    7    0      6.22     -0.21 
    1    8    0    -24.18     -0.15 
    1    9    0    -15.47      0.01 
    1   10    0     -7.76     -0.42 
    1   11    0      7.92     -0.04 
    1   12    0     12.25      0.18 
    1   13    0     -4.89      0.18 
    1   14    0     -2.61      0.07 
    1    1    1    -21.72     42.04 
    1    2    1    127.01      9.11 
    1    3    1     12.13      1.99 
    1    4    1    -66.63     -9.02 
    1    5    1      1.72    -31.80 
    1    6    1      1.82      4.07 
    1    7    1     -6.11     28.61 
    1    8    1      6.91     -2.46 
    1    9    1      5.37    -10.63 
    1   10    1      1.96     -0.71 
    1   11    1     -2.79     -2.11 
    1   12    1     -1.93      1.55 
    1   13    1     -2.61      1.71 
    1   14    1     -1.48     -1.83 
    1    1    2     31.13   -310.31 
    1    2    2     -2.50      2.29 
    1    3    2     -6.03     79.53 
    1    4    2     19.27     -6.82 
    1    5    2     -6.13    -11.34 
    1    6    2    -21.98      5.27 
    1    7    2      3.86      7.60 
    1    8    2      6.61    -11.29 
    1    9    2      1.24     -6.42 
    1   10    2      5.62      0.39 
    1   11    2      0.93     -1.06 
    1   12    2     -5.51      5.64 
    1   13    2     -2.10      2.62 
    1   14    2      0.49     -3.25 
    1    1    3     -6.51    -86.11 
    1    2    3     38.91      1.73 
    1    3    3     -0.64     46.98 
    1    4    3    -26.89      0.24 
    1    5    3      5.33     -1.38 
    1    6    3      0.00      1.07 
    1    7    3     -2.95    -19.08 
    1    8    3      2.23      0.29 
    1    9    3      4.65     10.27 
    1   10    3      4.12      0.70 
    1   11    3     -2.97      4.70 
    1   12    3     -6.25     -0.34 
    1   13    3      1.98     -6.63 
    1   14    3     -0.23      0.88 
    1    1    4     -2.40      3.72 
    1    2    4    110.65     -4.66 
    1    3    4     -7.10     53.70 
    1    4    4    -43.38      0.25 
    1    5    4      6.59    -47.11 
    1    6    4    -17.35      0.41 
    1    7    4      0.03     11.65 
    1    8    4     15.72      2.60 
    1    9    4      8.50      0.98 
    1   10    4      2.36     -2.07 
    1   11    4     -6.18      1.42 
    1   12    4     -5.75     -0.69 
    1   13    4      3.65     -3.65 
    1   14    4      2.76      0.65 
    1    1    5     11.81    -27.54 
    1    2    5   -100.16    -30.32 
    1    3    5     -4.84    -31.03 
    1    4    5     61.81     23.55 
    1    5    5     -7.78     50.10 
    1    6    5     -5.98     -8.14 
    1    7    5      5.89    -19.88 
    1    8    5     -4.27      2.36 
    1    9    5     -4.87     -4.22 
    1   10    5     -2.84     -0.84 
    1   11    5      2.74      4.39 
    1   12    5      1.93     -1.27 
    1   13    5      0.66      1.68 
    1   14    5      1.82      2.58 
    1    1    6    -32.63     47.76 
    1    2    6      3.02     -4.51 
    1    3    6      6.47     -8.41 
    1    4    6    -36.66     -3.84 
    1    5    6     12.67     -6.39 
    1    6    6     38.76      8.54 
    1    7    6    -10.77     -1.27 
    1    8    6    -13.33      3.26 
    1    9    6      1.75     -0.79 
    1   10    6     -5.08     -2.08 
    1   11    6     -4.56      2.42 
    1   12    6      5.35     -0.70 
    1   13    6      4.25     -4.38 
    1   14    6      0.12      3.34 
    1    1    7     -2.66     43.35 
    1    2    7      0.68     13.60 
    1    3    7      9.48    -32.62 
    1    4    7      7.01     -8.79 
    1    5    7     -3.20     11.51 
    1    6    7     -8.79     -1.93 
    1    7    7      3.04     -0.08 
    1    8    7      4.48     -2.19 
    1    9    7     -8.44      3.52 
    1   10    7     -5.66      2.79 
    1   11    7      5.35     -5.88 
    1   12    7      6.06     -1.82 
    1   13    7     -0.93      4.04 
    1    1    8     -0.98     -9.81 
    1    2    8    -47.99      7.87 
    1    3    8      1.04    -40.51 
    1    4    8     31.02     -0.65 
    1    5    8      1.36     37.60 
    1    6    8      3.10     -0.90 
    1    7    8     -5.88     -1.45 
    1    8    8     -8.71     -4.72 
    1    9    8      0.93    -11.03 
    1   10    8      5.79      1.27 
    1   11    8      5.87      3.21 
    1   12    8     -2.71     -1.45 
    1   13    8     -8.60      3.36 
    1    1    9     -6.91     28.99 
    1    2    9     35.83     19.43 
    1    3    9     -8.87     21.20 
    1    4    9    -30.67    -22.69 
    1    5    9     11.12    -37.49 
    1    6    9      8.08     11.25 
    1    7    9      0.69     12.09 
    1    8    9      0.49     -0.67 
    1    9    9     -0.98      9.43 
    1   10    9      0.48      0.73 
    1   11    9      0.97     -4.97 
    1   12    9      1.18      0.80 
    1   13    9      0.22     -2.87 
    1    1   10      5.38     15.58 
    1    2   10    -10.26      6.22 
    1    3   10      6.77    -16.90 
    1    4   10     28.06      3.73 
    1    5   10    -12.76     15.32 
    1    6   10    -25.67     -7.32 
    1    7   10     12.93     -6.94 
    1    8   10      8.07      2.58 
    1    9   10     -1.62      1.78 
    1   10   10     -1.57     -0.62 
    1   11   10      5.71     -1.76 
    1   12   10      1.56     -3.85 
    1   13   10     -3.50      3.75 
    1    1   11     10.82    -14.79 
    1    2   11      5.80     -6.51 
    1    3   11     -1.45      9.03 
    1    4   11    -11.91      4.25 
    1    5   11      0.29     -6.89 
    1    6   11     15.31      1.03 
    1    7   11     -6.08      8.76 
    1    8   11     -9.25      4.03 
    1    9   11      8.71     -6.74 
    1   10   11      2.45     -9.50 
    1   11   11     -5.24      1.62 
    1   12   11     -0.32      5.26 
    1   13   11      1.34      0.49 
    1    1   12     11.41      2.95 
    1    2   12      7.71    -10.26 
    1    3   12      1.86     13.04 
    1    4   12      0.39      2.81 
    1    5   12    -12.99     -9.81 
    1    6   12     -5.55      0.28 
    1    7   12     10.27     -8.73 
    1    8   12      9.38      4.10 
    1    9   12     -3.77     14.44 
    1   10   12     -6.74     -0.21 
    1   11   12     -2.83     -2.97 
    1   12   12      3.20      1.55 
    1   13   12      6.10     -4.03 
    1    1   13      1.50    -19.64 
    1    2   13    -10.25    -12.59 
    1    3   13      6.90     -8.27 
    1    4   13     10.75     18.33 
    1    5   13     -7.35     24.58 
    1    6   13     -5.59    -11.26 
    1    7   13     -1.03    -14.41 
    1    8   13      0.69     -0.67 
    1    9   13      3.86      4.43 
    1   10   13      3.02      0.43 
    1   11   13     -4.53     -4.36 
    1   12   13     -1.49      0.70 
    1    1   14      2.15    -12.70 
    1    2   14      5.71     -5.91 
    1    3   14     -7.57     17.75 
    1    4   14    -12.95      6.88 
    1    5   14     12.98    -14.37 
    1    6   14     13.70      0.36 
    1    7   14     -8.29      9.10 
    1    8   14     -5.38     -3.20 
    1    9   14      2.04     -3.17 
    1   10   14      1.51      1.77 
    1   11   14     -3.45      2.54 
    1   12   14     -1.24      2.00 
    1    1   15    -14.19      6.72 
    1    2   15     -8.47    -11.71 
    1    3   15     -1.55     -3.04 
    1    4   15     10.19     11.32 
    1    5   15      2.03      3.29 
    1    6   15    -12.19     -1.83 
    1    7   15      4.77     -4.42 
    1    8   15      4.57     -2.44 
    1    9   15     -2.20      1.47 
    1   10   15      1.70     11.87 
    1   11   15      1.39      0.19 
    1   12   15     -1.11     -7.92 
    1    1   16    -10.97     -7.71 
    1    2   16      9.63      7.52 
    1    3   16     -3.53     -2.88 
    1    4   16    -13.17     -3.55 
    1    5   16     10.28      3.14 
    1    6   16      9.25      1.77 
    1    7   16     -9.97      7.90 
    1    8   16     -5.67     -0.95 
    1    9   16      3.47     -6.04 
    1   10   16      0.24     -0.40 
    1   11   16     -1.78     -0.71 
    1    1   17      1.26      7.61 
    1    2   17      6.55     12.92 
    1    3   17     -1.83      4.06 
    1    4   17     -6.59    -15.51 
    1    5   17      6.01    -14.19 
    1    6   17      3.60      6.63 
    1    7   17     -2.81      8.49 
    1    8   17      2.37      0.80 
    1    9   17     -1.93     -4.63 
    1   10   17     -4.30     -1.70 
    1   11   17      0.29      3.41 
    1    1   18      0.93      6.92 
    1    2   18      1.07      2.05 
    1    3   18      5.96    -10.45 
    1    4   18      5.55     -8.19 
    1    5   18    -12.79     10.16 
    1    6   18    -12.19      2.56 
    1    7   18      5.40     -9.00 
    1    8   18      4.20      1.51 
    1    9   18     -2.38      6.26 
    1   10   18      2.80      2.74 
    1   11   18      2.13     -4.61 
    1    1   19     14.45     -8.74 
    1    2   19     -1.35     14.69 
    1    3   19     -2.24      8.03 
    1    4   19     -0.71    -12.29 
    1    5   19     -1.38     -5.06 
    1    6   19      3.40      5.61 
    1    7   19      0.70     -0.89 
    1    8   19     -0.34     -0.75 
    1    9   19     -2.43      2.19 
    1   10   19      0.74     -4.26 
    1    1   20     -0.04      6.84 
    1    2   20    -12.39     -1.00 
    1    3   20      6.60     -2.02 
    1    4   20     13.89      5.72 
    1    5   20     -6.06     -1.82 
    1    6   20     -3.40     -2.70 
    1    7   20      3.00     -1.40 
    1    8   20     -0.27     -1.38 
    1    9   20      0.93      1.74 
    1   10   20     -0.08     -0.04 
    1    1   21     -3.43     -5.52 
    1    2   21     -4.32    -10.59 
    1    3   21      1.50      0.14 
    1    4   21      6.71     10.37 
    1    5   21     -2.38      3.57 
    1    6   21     -4.30     -2.55 
    1    7   21     -1.87      2.46 
    1    8   21     -2.98     -2.22 
    1    9   21      3.41     -2.63 
    1    1   22      0.58     -8.09 
    1    2   22     -1.63      0.95 
    1    3   22     -4.85      0.13 
    1    4   22      0.04      4.33 
    1    5   22      7.22      0.62 
    1    6   22      3.98      0.25 
    1    7   22     -5.10      4.25 
    1    8   22     -0.47     -1.37 
    1    9   22      1.58     -2.75 
    1    1   23    -10.08      8.84 
    1    2   23      3.99     -9.45 
    1    3   23      4.05     -7.60 
    1    4   23     -4.03      7.77 
    1    5   23      2.58      3.11 
    1    6   23      0.90     -4.08 
    1    7   23     -2.88     -1.09 
    1    8   23      0.01      2.57 
    1    1   24      2.19     -6.96 
    1    2   24      5.58     -1.48 
    1    3   24     -4.98      2.33 
    1    4   24     -5.82     -3.24 
    1    5   24      1.79      2.99 
    1    6   24     -2.38      0.69 
    1    7   24     -1.13     -0.99 
    1    1   25      0.93     -0.93 
    1    2   25     -2.63      2.62 
    1    3   25     -0.91     -0.44 
    1    4   25     -1.22     -3.45 
    1    5   25     -0.40      0.49 
    1    6   25      2.41      0.06 
    1    7   25      2.35     -2.38 
    1    1   26      1.42     10.79 
    1    2   26      0.79     -1.06 
    1    3   26      2.07     -1.36 
    1    4   26     -1.28     -2.15 
    1    5   26     -1.28     -3.58 
    1    6   26     -1.02     -2.11 
    1    1   27      4.69     -0.59 
    1    2   27     -1.89      3.95 
    1    3   27     -1.64      2.57 
    1    4   27      3.92     -1.65 
    1    5   27     -1.04     -1.26 
    1    1   28      2.44      2.32 
    1    2   28      1.94      1.20 
    1    3   28      2.52      0.66 
    2    0    0    -69.79      0.57 
    2    1    0     -1.10      0.10 
    2    2    0     20.23     -0.24 
    2    3    0      6.48     -0.03 
    2    4    0     -1.03     -0.08 
    2    5    0    -11.49      0.10 
    2    6    0     18.71      0.16 
    2    7    0      5.47      0.00 
    2    8    0    -27.14     -1.51 
    2    9    0     -0.66     -0.15 
    2   10    0     17.09      1.62 
    2   11    0     -1.45      0.03 
    2   12    0     -6.52      0.03 
    2   13    0      0.90     -0.13 
    2   14    0      2.36     -0.33 
    2    0    1     29.62      9.89 
    2    1    1      7.88    -11.81 
    2    2    1     11.32     -7.14 
    2    3    1     -6.34      3.86 
    2    4    1    -30.52      0.02 
    2    5    1      2.33      2.55 
    2    6    1     -6.16      2.28 
    2    7    1     -0.63      2.66 
    2    8    1     32.80     -0.80 
    2    9    1      1.48     -6.32 
    2   10    1    -21.21      3.02 
    2   11    1     -2.17      3.00 
    2   12    1     -0.49     -1.44 
    2   13    1      1.24      4.32 
    2   14    1      0.33      0.83 
    2    0    2    -16.33     -8.28 
    2    1    2      3.50    -28.90 
    2    2    2      8.07      7.09 
    2    3    2     -6.90     18.59 
    2    4    2     -0.73     -1.02 
    2    5    2      1.09      3.79 
    2    6    2     -0.64     -5.32 
    2    7    2      3.47    -12.87 
    2    8    2     -3.31      3.74 
    2    9    2     -2.17      2.21 
    2   10    2      3.83     -1.43 
    2   11    2      1.40      5.48 
    2   12    2     -3.23      7.08 
    2   13    2     -0.38     -5.71 
    2   14    2      1.62     -2.63 
    2    0    3    100.87    -20.98 
    2    1    3    -13.78     74.13 
    2    2    3    -62.64     11.91 
    2    3    3     17.19    -82.87 
    2    4    3     30.55      0.99 
    2    5    3     -1.81     21.92 
    2    6    3    -25.51     -5.67 
    2    7    3      1.79     -1.38 
    2    8    3     22.01      2.67 
    2    9    3     -2.08      7.81 
    2   10    3    -12.34     -5.18 
    2   11    3     -1.52     -4.69 
    2   12    3      4.45      0.91 
    2   13    3      3.86     -4.58 
    2   14    3     -4.17      1.55 
    2    0    4     16.41    -37.69 
    2    1    4      6.46     13.03 
    2    2    4     11.30     14.09 
    2    3    4    -12.29    -17.75 
    2    4    4    -10.80      5.44 
    2    5    4      9.89      5.63 
    2    6    4    -10.55     -2.74 
    2    7    4     -2.44      3.30 
    2    8    4     19.03      0.18 
    2    9    4     -1.04     -3.23 
    2   10    4    -11.30     -0.80 
    2   11    4      2.22      2.05 
    2   12    4      5.46     -3.21 
    2   13    4     -1.14     -0.63 
    2   14    4     -1.60      1.30 
    2    0    5     23.05      9.62 
    2    1    5      2.05    -51.94 
    2    2    5    -53.31    -11.89 
    2    3    5     -3.27     71.16 
    2    4    5     58.01     10.99 
    2    5    5      1.99    -20.21 
    2    6    5    -15.66     -1.10 
    2    7    5     -0.68    -11.04 
    2    8    5    -10.11      3.87 
    2    9    5      2.05     11.07 
    2   10    5      6.63     -5.04 
    2   11    5     -0.25     -7.85 
    2   12    5      2.73      1.14 
    2   13    5      1.36      1.14 
    2   14    5     -1.73      0.17 
    2    0    6      9.83      6.47 
    2    1    6     -7.78     16.24 
    2    2    6     -6.86     -1.19 
    2    3    6     12.16    -15.47 
    2    4    6      1.05     -3.63 
    2    5    6      2.04     -2.89 
    2    6    6      3.56      8.23 
    2    7    6    -10.27     10.81 
    2    8    6      3.72     -6.37 
    2    9    6      5.45     -1.01 
    2   10    6     -6.15      3.54 
    2   11    6     -0.51     -4.67 
    2   12    6      3.59     -2.16 
    2   13    6      0.81      3.87 
    2   14    6     -1.82      1.20 
    2    0    7    -36.02     20.71 
    2    1    7     14.14    -40.22 
    2    2    7     41.19     -2.75 
    2    3    7    -25.29     59.87 
    2    4    7    -41.63    -18.24 
    2    5    7     12.15    -25.43 
    2    6    7     21.32      8.53 
    2    7    7     -6.19      4.08 
    2    8    7      0.58      0.23 
    2    9    7      3.05     -7.49 
    2   10    7     -1.36      2.81 
    2   11    7     -1.66      5.45 
    2   12    7     -2.69     -2.32 
    2   13    7     -4.38      2.68 
    2    0    8     29.63     28.71 
    2    1    8     -7.90    -19.08 
    2    2    8    -32.38    -14.71 
    2    3    8     11.25     29.97 
    2    4    8     18.68     -0.93 
    2    5    8     -3.15     -7.91 
    2    6    8      1.97      1.86 
    2    7    8     -2.42     -6.57 
    2    8    8     -8.83     -1.80 
    2    9    8      1.42      5.06 
    2   10    8      5.00     -0.21 
    2   11    8     -3.75     -4.13 
    2   12    8     -1.04      4.68 
    2   13    8      1.82      2.67 
    2    0    9     -4.90     -6.39 
    2    1    9     -3.83     33.97 
    2    2    9     18.08      3.74 
    2    3    9     12.86    -48.03 
    2    4    9    -33.08     -4.43 
    2    5    9     -6.53      3.05 
    2    6    9     21.02      5.90 
    2    7    9      6.08     21.94 
    2    8    9    -11.80     -9.94 
    2    9    9    -10.68    -11.91 
    2   10    9      6.05      5.88 
    2   11    9      7.24      4.06 
    2   12    9     -1.00     -0.45 
    2   13    9     -2.07     -0.91 
    2    0   10      1.68      4.10 
    2    1   10     11.21    -14.20 
    2    2   10     -0.64     -2.28 
    2    3   10    -12.63     18.19 
    2    4   10      0.79      2.71 
    2    5   10     -4.83     -1.73 
    2    6   10     -4.26     -5.29 
    2    7   10     12.20     -6.27 
    2    8   10     -0.23      4.16 
    2    9   10     -5.42      2.35 
    2   10   10      4.03     -4.02 
    2   11   10      0.57      2.74 
    2   12   10     -3.09      0.85 
    2   13   10     -0.84     -2.11 
    2    0   11      1.96    -16.42 
    2    1   11     -3.74     13.31 
    2    2   11    -12.74     -3.93 
    2    3   11      9.93    -23.73 
    2    4   11     27.37     22.74 
    2    5   11    -13.88     15.30 
    2    6   11    -20.60     -8.65 
    2    7   11      8.84     -3.99 
    2    8   11      2.04     -2.26 
    2    9   11     -3.69      2.85 
    2   10   11     -2.05      6.73 
    2   11   11      2.73     -1.60 
    2   12   11      2.99     -3.53 
    2   13   11     -0.10      0.63 
    2    0   12    -24.22    -22.89 
    2    1   12      2.00     14.46 
    2    2   12     22.13     12.79 
    2    3   12     -2.11    -23.29 
    2    4   12    -11.25      1.44 
    2    5   12     -3.85      3.83 
    2    6   12      1.13     -5.60 
    2    7   12      6.35      6.13 
    2    8   12      1.67      6.35 
    2    9   12     -3.36     -1.41 
    2   10   12     -0.42     -0.85 
    2   11   12      2.32      1.12 
    2   12   12     -3.48     -3.71 
    2   13   12     -0.21     -1.49 
    2    0   13      2.61      9.90 
    2    1   13     -6.67     -9.69 
    2    2   13     -6.06      1.92 
    2    3   13     12.27     13.21 
    2    4   13      7.72     -0.74 
    2    5   13     -2.67      5.93 
    2    6   13    -12.59     -9.69 
    2    7   13     -6.94    -19.25 
    2    8   13     12.67      8.79 
    2    9   13     11.79      3.03 
    2   10   13     -4.40     -2.57 
    2   11   13    -11.87      5.71 
    2   12   13     -3.19      0.51 
    2    0   14     -2.92     -7.44 
    2    1   14     -9.48      8.21 
    2    2   14      2.24      2.65 
    2    3   14     12.17    -10.38 
    2    4   14     -0.20      3.04 
    2    5   14      0.27      3.26 
    2    6   14      1.50     -2.30 
    2    7   14     -4.84      2.96 
    2    8   14     -2.14      0.22 
    2    9   14     -0.26     -3.55 
    2   10   14     -2.84      1.21 
    2   11   14     -0.35      0.37 
    2   12   14      4.50     -2.53 
    2    0   15      1.94      8.57 
    2    1   15      2.22     -8.33 
    2    2   15      7.69      0.81 
    2    3   15     -9.70     14.19 
    2    4   15    -21.64    -13.98 
    2    5   15     12.61    -10.64 
    2    6   15     22.31     11.99 
    2    7   15     -6.78      4.10 
    2    8   15    -11.67     -0.62 
    2    9   15      2.49      0.65 
    2   10   15     13.30     -6.87 
    2   11   15      1.07     -1.95 
    2   12   15     -2.14      1.97 
    2    0   16     17.80     17.28 
    2    1   16      1.55     -9.82 
    2    2   16    -14.57     -7.70 
    2    3   16     -2.21     15.12 
    2    4   16      5.33     -3.52 
    2    5   16      3.76     -3.47 
    2    6   16     -3.18      7.54 
    2    7   16     -5.98     -4.30 
    2    8   16      3.40     -5.84 
    2    9   16      4.82     -0.51 
    2   10   16     -4.55     -0.15 
    2   11   16     -0.75      2.31 
    2    0   17     -7.71    -12.40 
    2    1   17     13.45      3.46 
    2    2   17      8.05      2.18 
    2    3   17    -23.64     -5.03 
    2    4   17     -5.24     -0.46 
    2    5   17     11.41     -4.61 
    2    6   17      4.09      8.42 
    2    7   17      2.29      8.31 
    2    8   17     -0.59     -1.36 
    2    9   17     -8.79      4.44 
    2   10   17     -1.51     -5.89 
    2   11   17      7.90     -2.72 
    2    0   18     -0.88      2.97 
    2    1   18      6.04     -3.39 
    2    2   18      0.22     -0.97 
    2    3   18     -9.80      4.58 
    2    4   18      1.12     -3.14 
    2    5   18      2.34     -4.85 
    2    6   18     -3.41      4.32 
    2    7   18      1.67      0.97 
    2    8   18      6.87     -0.56 
    2    9   18      1.31      0.72 
    2   10   18     -1.74     -0.35 
    2   11   18      1.44     -0.62 
    2    0   19     -1.55     -0.02 
    2    1   19     -3.33      7.58 
    2    2   19     -3.57      0.05 
    2    3   19      9.28    -12.56 
    2    4   19     13.74      6.52 
    2    5   19     -8.43      7.17 
    2    6   19    -11.06     -8.15 
    2    7   19      4.65     -1.29 
    2    8   19      0.01     -1.08 
    2    9   19     -0.87     -2.32 
    2   10   19     -2.92      2.19 
    2    0   20     -4.26    -15.35 
    2    1   20     -0.98      3.41 
    2    2   20      3.78      7.71 
    2    3   20      2.51     -5.36 
    2    4   20      1.20     -0.49 
    2    5   20     -7.26      2.80 
    2    6   20      2.10     -0.60 
    2    7   20      6.61      0.28 
    2    8   20     -3.99     -0.77 
    2    9   20     -2.70      1.57 
    2   10   20      4.73      2.01 
    2    0   21     12.34      7.88 
    2    1   21    -10.00     -3.87 
    2    2   21    -11.36     -4.62 
    2    3   21     14.34      8.25 
    2    4   21      5.54      4.18 
    2    5   21     -8.49     -3.55 
    2    6   21     -0.95     -1.58 
    2    7   21      2.95      1.15 
    2    8   21     -1.91     -1.73 
    2    9   21     -1.47     -1.71 
    2    0   22      3.34     -0.77 
    2    1   22     -5.49      0.09 
    2    2   22     -1.86      0.67 
    2    3   22      8.58      1.52 
    2    4   22      1.29      1.33 
    2    5   22     -4.48      4.72 
    2    6   22     -0.08     -1.91 
    2    7   22      0.26     -5.98 
    2    8   22     -3.90     -1.18 
    2    9   22     -1.29      2.39 
    2    0   23      0.35     -3.70 
    2    1   23     -0.97     -1.90 
    2    2   23      1.08      1.37 
    2    3   23     -1.76      4.99 
    2    4   23     -3.09     -0.29 
    2    5   23      4.67     -7.55 
    2    6   23     -1.91     -1.74 
    2    7   23     -2.41      2.91 
    2    8   23      4.82      4.04 
    2    0   24     -5.21      8.73 
    2    1   24      0.46     -1.35 
    2    2   24      2.18     -8.02 
    2    3   24     -2.25      2.57 
    2    4   24     -3.21      5.53 
    2    5   24      4.69     -1.33 
    2    6   24      0.36     -2.82 
    2    7   24     -3.48     -0.07 
    2    0   25     -2.85     -0.17 
    2    1   25      1.82      3.52 
    2    2   25      5.95      1.75 
    2    3   25     -3.67     -9.99 
    2    4   25     -3.61     -2.19 
    2    5   25      2.89      4.42 
    2    6   25      0.17     -2.33 
    2    7   25     -1.75      0.87 
    2    0   26      0.66     -1.25 
    2    1   26      3.75      1.32 
    2    2   26      1.87     -0.18 
    2    3   26     -5.21     -2.55 
    2    4   26     -4.44     -2.44 
    2    5   26      3.63     -3.04 
    2    6   26      2.65      2.25 
    2    0   27      2.94      1.39 
    2    1   27      2.43     -2.74 
    2    2   27      0.56      0.15 
    2    3   27     -2.56      4.12 
    2    4   27     -3.13     -1.68 
    2    0   28      7.44     -1.03 
    2    1   28      0.40      1.22 
    2    2   28     -3.24      2.56 
    2    3   28      0.98     -0.38 
    3    1    0     -4.58     -0.42 
    3    2    0    -14.10     -0.31 
    3    3    0     -2.94      0.33 
    3    4    0      4.06      1.06 
    3    5    0     -2.09      0.03 
    3    6    0      3.06     -0.40 
    3    7    0      4.45     -0.03 
    3    8    0      3.51      0.03 
    3    9    0     -7.59      0.10 
    3   10    0     -3.07      0.05 
    3   11    0     10.78      0.03 
    3   12    0     -2.24     -0.13 
    3   13    0     -7.99      0.04 
    3   14    0      4.86      0.08 
    3    1    1     -9.94     -1.05 
    3    2    1    -69.13      9.04 
    3    3    1      0.86     -8.27 
    3    4    1     26.17    -14.22 
    3    5    1      2.05     20.13 
    3    6    1      8.14     12.80 
    3    7    1     -4.14    -22.82 
    3    8    1     -3.70     -1.41 
    3    9    1      0.91     14.06 
    3   10    1     -5.62      2.24 
    3   11    1      3.34     -1.87 
    3   12    1      1.97     -2.19 
    3   13    1     -4.98     -0.70 
    3   14    1      1.87     -0.86 
    3    1    2     39.30   -204.41 
    3    2    2      1.20     15.84 
    3    3    2     -7.18     43.06 
    3    4    2     13.52    -21.01 
    3    5    2     -3.96     34.47 
    3    6    2    -21.42     12.97 
    3    7    2      2.93    -33.10 
    3    8    2      6.46     -6.20 
    3    9    2     -2.32     19.30 
    3   10    2      6.04     -0.06 
    3   11    2      1.28    -11.12 
    3   12    2     -7.26      6.54 
    3   13    2      0.43      5.55 
    3   14    2      0.74     -3.06 
    3    1    3    -15.25     54.37 
    3    2    3      0.49     13.98 
    3    3    3     11.94    -56.43 
    3    4    3     -8.14      1.26 
    3    5    3     -6.74     32.08 
    3    6    3     13.70    -12.68 
    3    7    3     -3.08      1.02 
    3    8    3     -2.41      4.19 
    3    9    3     -0.90    -12.40 
    3   10    3     -7.69     -2.94 
    3   11    3      2.28      1.51 
    3   12    3      7.88      1.10 
    3   13    3     -4.66      4.59 
    3   14    3      0.41      1.62 
    3    1    4     -5.67      2.93 
    3    2    4     16.69      2.37 
    3    3    4     -7.63     29.44 
    3    4    4    -12.19      0.29 
    3    5    4      8.80    -25.36 
    3    6    4      7.26      2.22 
    3    7    4     -6.48      4.57 
    3    8    4     -5.55     -4.98 
    3    9    4      7.99      3.27 
    3   10    4     -1.11      1.05 
    3   11    4     -9.42     -1.45 
    3   12    4      5.91     -1.73 
    3   13    4      3.66     -0.41 
    3   14    4     -2.06      0.44 
    3    1    5     16.45     -4.20 
    3    2    5     64.41    -10.82 
    3    3    5      1.91     36.51 
    3    4    5    -29.50     10.41 
    3    5    5     -5.61    -45.11 
    3    6    5     -1.37     -4.46 
    3    7    5      1.99     21.99 
    3    8    5     -0.44     -2.56 
    3    9    5      5.78     -2.80 
    3   10    5      5.93     -0.15 
    3   11    5     -7.51      1.55 
    3   12    5     -2.23      2.81 
    3   13    5      7.31     -1.70 
    3   14    5     -1.39     -3.49 
    3    1    6    -33.31     73.87 
    3    2    6      5.84    -21.84 
    3    3    6     13.12    -28.81 
    3    4    6    -33.98      8.90 
    3    5    6      2.74    -15.54 
    3    6    6     36.92      3.90 
    3    7    6     -6.06     19.90 
    3    8    6    -12.48     -1.98 
    3    9    6      4.51    -11.31 
    3   10    6     -8.23      0.55 
    3   11    6     -0.05      7.85 
    3   12    6     10.00     -3.97 
    3   13    6     -0.45     -6.18 
    3   14    6     -2.18      1.66 
    3    1    7     10.17    -11.79 
    3    2    7    -14.73    -31.78 
    3    3    7    -14.77     47.25 
    3    4    7     12.17     17.51 
    3    5    7      7.35    -51.08 
    3    6    7     -0.97      5.69 
    3    7    7     -3.05     18.14 
    3    8    7     -4.24     -2.46 
    3    9    7      5.04     -1.00 
    3   10    7     10.47      2.63 
    3   11    7     -1.39      2.36 
    3   12    7     -9.93     -0.01 
    3   13    7      0.25     -3.21 
    3    1    8      4.52     19.25 
    3    2    8     -1.78      2.71 
    3    3    8      7.95    -22.65 
    3    4    8     10.82      5.88 
    3    5    8    -10.98     12.80 
    3    6    8    -13.48     -9.76 
    3    7    8      5.00      3.81 
    3    8    8      4.52      5.08 
    3    9    8     -5.09     -8.23 
    3   10    8      6.74      0.85 
    3   11    8      8.32      1.09 
    3   12    8     -9.87     -0.03 
    3   13    8     -3.71      1.89 
    3    1    9    -17.72    -19.47 
    3    2    9    -15.65     11.89 
    3    3    9      0.03    -20.84 
    3    4    9      6.39     -7.78 
    3    5    9      7.51     38.31 
    3    6    9      0.81      1.63 
    3    7    9     -5.08    -13.08 
    3    8    9      1.51     -0.23 
    3    9    9     -5.44     -6.59 
    3   10    9     -3.40     -0.74 
    3   11    9      6.82      0.21 
    3   12    9     -0.11      0.12 
    3   13    9     -7.16      2.58 
    3    1   10     10.92    -19.46 
    3    2   10    -14.58      5.96 
    3    3   10     -9.63     12.02 
    3    4   10     28.00      6.16 
    3    5   10      0.41      3.58 
    3    6   10    -21.79    -10.66 
    3    7   10      9.66     -9.67 
    3    8   10     10.19      5.17 
    3    9   10     -6.40      4.91 
    3   10   10      1.24     -1.89 
    3   11   10      0.26     -2.64 
    3   12   10     -5.60      0.88 
    3   13   10      1.35      1.37 
    3    1   11     -0.63    -29.26 
    3    2   11      8.18     25.90 
    3    3   11     -0.22    -13.96 
    3    4   11     -2.73    -17.75 
    3    5   11     -5.64     32.77 
    3    6   11     -9.98      0.92 
    3    7   11      8.13    -18.91 
    3    8   11      9.23      1.12 
    3    9   11     -6.69      4.33 
    3   10   11     -4.97      0.33 
    3   11   11      4.40     -0.31 
    3   12   11      2.58     -0.63 
    3   13   11     -1.26     -1.32 
    3    1   12     11.39    -17.95 
    3    2   12    -11.87    -13.24 
    3    3   12     -4.21      5.48 
    3    4   12      8.13     -0.04 
    3    5   12     -1.30      8.36 
    3    6   12      0.90      6.48 
    3    7   12      1.74    -11.25 
    3    8   12      1.29      1.06 
    3    9   12     -0.60     10.36 
    3   10   12     -5.64     -2.63 
    3   11   12     -5.25     -5.16 
    3   12   12      6.32      0.32 
    3   13   12      4.19     -0.58 
    3    1   13     11.00     20.35 
    3    2   13     -1.49     -8.42 
    3    3   13      1.62      9.68 
    3    4   13      2.00      1.61 
    3    5   13     -7.89    -25.40 
    3    6   13      2.53     -0.92 
    3    7   13      4.62      8.30 
    3    8   13     -0.38      3.33 
    3    9   13      1.61     -0.70 
    3   10   13     -2.22     -0.29 
    3   11   13     -1.95      4.21 
    3   12   13      3.37     -1.10 
    3    1   14     -6.96      9.68 
    3    2   14     13.16      5.06 
    3    3   14      2.21     -4.38 
    3    4   14    -16.10     -3.41 
    3    5   14      8.42     -0.58 
    3    6   14      8.71      3.87 
    3    7   14    -11.54      1.97 
    3    8   14     -6.06     -5.64 
    3    9   14      6.58     -1.87 
    3   10   14      4.60      3.55 
    3   11   14      1.93     -0.82 
    3   12   14      0.10     -0.40 
    3    1   15     -2.83     25.48 
    3    2   15     -3.21     -9.30 
    3    3   15      2.83     -0.93 
    3    4   15     -1.07      4.23 
    3    5   15      3.83    -10.58 
    3    6   15     11.66     -0.98 
    3    7   15     -3.85     10.10 
    3    8   15     -3.22     -1.44 
    3    9   15      0.31     -0.46 
    3   10   15     -6.05     -3.32 
    3   11   15     -1.01     -1.61 
    3   12   15      2.86      1.31 
    3    1   16     -5.88      4.86 
    3    2   16     11.76     12.48 
    3    3   16     -3.44     -0.40 
    3    4   16    -14.21     -6.67 
    3    5   16      6.73     -6.69 
    3    6   16      9.05      0.79 
    3    7   16     -5.97      4.92 
    3    8   16     -1.37     -5.34 
    3    9   16      3.64      0.83 
    3   10   16     -2.36      2.72 
    3   11   16     -0.37      2.28 
    3    1   17     -5.10    -13.53 
    3    2   17     -0.89     -0.12 
    3    3   17     -4.84     -1.69 
    3    4   17      1.09      5.44 
    3    5   17      8.19     12.62 
    3    6   17     -2.52     -1.26 
    3    7   17     -5.01     -2.05 
    3    8   17     -1.55     -2.11 
    3    9   17     -0.36     -0.13 
    3   10   17      2.65      1.26 
    3   11   17      3.23     -1.03 
    3    1   18     11.40     -3.76 
    3    2   18     -4.47     -9.21 
    3    3   18      1.33     -0.73 
    3    4   18      9.86      5.20 
    3    5   18    -10.65      2.57 
    3    6   18    -10.05     -3.05 
    3    7   18      7.05     -1.16 
    3    8   18      3.65      3.85 
    3    9   18     -1.34      0.63 
    3   10   18     -2.29      0.17 
    3   11   18     -2.79      0.70 
    3    1   19     -1.29     -9.98 
    3    2   19      3.76      0.95 
    3    3   19     -2.58      0.20 
    3    4   19     -1.26      0.15 
    3    5   19     -1.70      3.53 
    3    6   19     -4.12     -3.36 
    3    7   19      1.44     -0.10 
    3    8   19     -3.98     -0.48 
    3    9   19      1.83     -2.66 
    3   10   19      5.83      4.64 
    3    1   20     -8.43      7.42 
    3    2   20     -9.75     -6.80 
    3    3   20      7.13     -1.37 
    3    4   20     12.40      9.21 
    3    5   20     -2.16      0.38 
    3    6   20     -9.83     -1.17 
    3    7   20      0.34      4.62 
    3    8   20      2.95      0.23 
    3    9   20      0.98     -4.21 
    3   10   20      0.58     -0.84 
    3    1   21      4.09     12.02 
    3    2   21      5.88      1.19 
    3    3   21      4.24     -3.69 
    3    4   21     -5.25     -6.26 
    3    5   21     -6.69     -1.50 
    3    6   21      0.96      2.65 
    3    7   21      6.09     -6.23 
    3    8   21      2.34     -0.23 
    3    9   21     -0.92      6.08 
    3    1   22     -9.67     -8.74 
    3    2   22      0.55      7.05 
    3    3   22      2.30      2.26 
    3    4   22     -4.23     -6.90 
    3    5   22      0.43     -3.81 
    3    6   22      4.21      7.28 
    3    7   22     -0.51      2.54 
    3    8   22     -1.85     -3.85 
    3    9   22     -1.60     -0.73 
    3    1   23     -2.72     -0.22 
    3    2   23     -4.70      1.67 
    3    3   23      3.55      1.37 
    3    4   23      8.10      0.68 
    3    5   23     -2.92      1.25 
    3    6   23     -2.27      1.86 
    3    7   23      2.18     -1.56 
    3    8   23      2.03     -0.23 
    3    1   24      8.54     -5.65 
    3    2   24      1.70      6.06 
    3    3   24     -6.95      4.22 
    3    4   24     -3.43     -7.25 
    3    5   24      3.17     -4.06 
    3    6   24      5.14     -1.08 
    3    7   24     -0.47     -0.69 
    3    1   25     -2.09     -6.63 
    3    2   25     -4.86      2.16 
    3    3   25     -1.37      1.41 
    3    4   25      3.79      1.09 
    3    5   25      3.54     -0.87 
    3    6   25      0.65      1.55 
    3    7   25     -3.13      4.30 
    3    1   26      2.78     14.71 
    3    2   26     -1.29     -3.41 
    3    3   26     -4.71     -4.14 
    3    4   26      0.71      5.07 
    3    5   26      3.77      0.70 
    3    6   26      0.09     -4.21 
    3    1   27      2.72      0.23 
    3    2   27      1.26      0.04 
    3    3   27     -2.29     -1.53 
    3    4   27     -5.04     -2.41 
    3    1   28     -1.77      0.88 
    3    2   28      1.19     -0.97 
    3    3   28      3.89     -3.26 
    4    0    0   -368.09      0.03 
    4    1    0    -13.12     -0.03 
    4    2    0    180.72      0.74 
    4    3    0     13.14     -0.22 
    4    4    0     -3.61     -0.42 
    4    5    0      3.47     -0.20 
    4    6    0    -16.87     -0.34 
    4    7    0    -10.78      0.02 
    4    8    0      3.19      0.15 
    4    9    0      7.73     -0.13 
    4   10    0     -3.29     -0.31 
    4   11    0      3.80      0.16 
    4   12    0      3.09      0.21 
    4   13    0    -11.17      0.09 
    4   14    0      4.69      0.08 
    4    0    1    -78.34     33.77 
    4    1    1      0.55    -46.78 
    4    2    1     19.50    -17.78 
    4    3    1      7.36     70.01 
    4    4    1     35.19      2.52 
    4    5    1    -16.54    -20.00 
    4    6    1    -31.76      8.08 
    4    7    1      8.64    -11.11 
    4    8    1      2.24     -7.23 
    4    9    1     -2.25     12.20 
    4   10    1      6.71      2.32 
    4   11    1      2.92     -5.64 
    4   12    1     -1.74      2.27 
    4   13    1      0.20     -0.41 
    4   14    1     -0.37     -2.78 
    4    0    2      8.93     12.67 
    4    1    2      2.45    -35.33 
    4    2    2     14.85      7.40 
    4    3    2     -5.67     31.92 
    4    4    2    -28.08    -22.46 
    4    5    2      0.96     17.64 
    4    6    2     14.87      9.15 
    4    7    2     -0.24    -26.71 
    4    8    2     -3.11     -1.24 
    4    9    2      0.15      8.66 
    4   10    2      1.68      6.27 
    4   11    2     -0.08     -0.74 
    4   12    2      0.46     -2.02 
    4   13    2      1.18      1.86 
    4   14    2     -0.50      0.05 
    4    0    3   -118.20    -11.91 
    4    1    3    -16.79     22.20 
    4    2    3     55.15     11.89 
    4    3    3     25.36    -39.86 
    4    4    3     15.45     -4.57 
    4    5    3    -21.54     17.76 
    4    6    3    -15.75     -8.92 
    4    7    3      4.63      4.01 
    4    8    3     -8.51      8.19 
    4    9    3      0.57     -6.64 
    4   10    3     13.34     -2.26 
    4   11    3      0.06      3.75 
    4   12    3     -2.89     -4.29 
    4   13    3     -1.20     -0.22 
    4   14    3      0.15      2.84 
    4    0    4    180.41     30.50 
    4    1    4      6.27     13.24 
    4    2    4    -95.81    -23.58 
    4    3    4     -7.07     -1.85 
    4    4    4      1.00      9.33 
    4    5    4      3.47    -28.10 
    4    6    4     13.96     -0.17 
    4    7    4      4.09     23.60 
    4    8    4     -2.67     -0.84 
    4    9    4     -7.22      5.30 
    4   10    4      0.43      0.42 
    4   11    4      0.61    -15.14 
    4   12    4     -5.56     -0.20 
    4   13    4      6.56      6.11 
    4   14    4      3.75      0.80 
    4    0    5     15.48    -29.51 
    4    1    5      2.02     34.38 
    4    2    5     18.30     13.42 
    4    3    5     -5.48    -57.44 
    4    4    5    -52.23     -1.14 
    4    5    5      7.12     17.36 
    4    6    5     41.02     -3.16 
    4    7    5     -1.11     13.30 
    4    8    5     -8.76     -0.95 
    4    9    5      3.18    -14.42 
    4   10    5     -3.81      0.89 
    4   11    5     -2.61      7.50 
    4   12    5      0.10      0.57 
    4   13    5     -0.55     -0.60 
    4   14    5      1.99      0.74 
    4    0    6      4.80    -20.51 
    4    1    6     -7.63     26.79 
    4    2    6    -27.46     -5.03 
    4    3    6     13.53    -40.33 
    4    4    6     40.92     23.66 
    4    5    6     -6.66      7.03 
    4    6    6    -15.10    -11.30 
    4    7    6     -0.94      8.12 
    4    8    6     -2.58      1.94 
    4    9    6      2.94     -7.95 
    4   10    6      0.27     -4.50 
    4   11    6     -1.61      7.31 
    4   12    6      1.63      1.30 
    4   13    6     -0.01     -3.37 
    4    0    7     79.66     13.56 
    4    1    7     16.67      1.88 
    4    2    7    -35.79     -6.31 
    4    3    7    -30.18      9.89 
    4    4    7    -11.41     -3.94 
    4    5    7     21.89    -18.59 
    4    6    7      9.63      6.81 
    4    7    7     -2.98      9.39 
    4    8    7      6.01      0.06 
    4    9    7     -0.42     -0.63 
    4   10    7    -13.91     -2.95 
    4   11    7      1.08     -3.64 
    4   12    7      4.64      6.24 
    4   13    7      1.61      2.52 
    4    0    8    -20.61      5.12 
    4    1    8      1.25    -12.70 
    4    2    8     11.03      7.27 
    4    3    8      9.83      2.45 
    4    4    8      5.90    -13.51 
    4    5    8    -14.17     25.01 
    4    6    8     -7.37      1.46 
    4    7    8      2.61    -22.21 
    4    8    8      0.66      2.67 
    4    9    8      5.42     -1.78 
    4   10    8     -0.63     -1.42 
    4   11    8     -2.59     11.56 
    4   12    8      6.74      1.18 
    4   13    8      0.79     -3.72 
    4    0    9    -21.39     11.86 
    4    1    9     -5.62    -21.96 
    4    2    9     -5.04     -3.43 
    4    3    9      4.14     38.30 
    4    4    9     37.62      1.06 
    4    5    9      4.22    -11.61 
    4    6    9    -27.00     -2.53 
    4    7    9     -5.61    -12.93 
    4    8    9      5.25      2.00 
    4    9    9     -3.72     12.19 
    4   10    9     -2.68      0.83 
    4   11    9      4.23     -5.95 
    4   12    9      4.04      0.09 
    4   13    9     -0.70     -1.48 
    4    0   10    -18.22     -3.54 
    4    1   10      3.31     -9.04 
    4    2   10     21.30     11.41 
    4    3   10    -13.89     14.28 
    4    4   10    -11.58    -13.13 
    4    5   10     11.76     -5.30 
    4    6   10     -5.92      4.30 
    4    7   10      3.14      0.05 
    4    8   10     12.81      1.77 
    4    9   10     -8.34      7.58 
    4   10   10     -6.57      1.33 
    4   11   10      2.08    -11.35 
    4   12   10     -0.55     -4.68 
    4   13   10     -1.57      6.19 
    4    0   11    -24.48     -3.78 
    4    1   11    -12.59     -7.58 
    4    2   11     10.97     -1.14 
    4    3   11     25.15      2.32 
    4    4   11      4.25      3.79 
    4    5   11    -21.35     12.69 
    4    6   11     -6.39      0.47 
    4    7   11      8.72    -13.86 
    4    8   11      1.77     -6.22 
    4    9   11     -1.54      6.09 
    4   10   11      6.94      3.53 
    4   11   11     -1.25      1.26 
    4   12   11     -1.52     -3.61 
    4   13   11      0.96      0.67 
    4    0   12     -8.61    -20.73 
    4    1   12      4.65      9.77 
    4    2   12      6.91      4.86 
    4    3   12     -7.32     -7.76 
    4    4   12     -3.35      8.80 
    4    5   12      4.38     -9.19 
    4    6   12      0.48      0.15 
    4    7   12      2.53     10.55 
    4    8   12      0.80     -4.01 
    4    9   12     -2.60     -2.04 
    4   10   12     -1.04      1.92 
    4   11   12     -0.65     -2.17 
    4   12   12     -3.24     -1.98 
    4    0   13     29.71     16.30 
    4    1   13      0.09     16.31 
    4    2   13     -9.04    -11.08 
    4    3   13      0.71    -28.67 
    4    4   13     -9.42     -3.09 
    4    5   13     -6.28      7.46 
    4    6   13      6.92      3.48 
    4    7   13      6.99      8.08 
    4    8   13     -1.82      4.34 
    4    9   13      1.90     -2.63 
    4   10   13      1.14     -2.59 
    4   11   13     -5.34     -2.43 
    4   12   13     -1.56     -0.40 
    4    0   14     16.31     13.95 
    4    1   14      1.52     -4.36 
    4    2   14    -11.67     -9.94 
    4    3   14      1.36     12.67 
    4    4   14     -1.92      3.25 
    4    5   14     -2.74    -11.44 
    4    6   14     11.85     -0.12 
    4    7   14     -8.33      5.36 
    4    8   14     -9.28     -2.50 
    4    9   14      9.53     -4.76 
    4   10   14      1.68      4.22 
    4   11   14     -0.63      2.53 
    4   12   14      0.48     -0.30 
    4    0   15     -2.48     -2.09 
    4    1   15      9.81      6.67 
    4    2   15      2.08      0.58 
    4    3   15    -17.39     -3.51 
    4    4   15     -2.10     -1.11 
    4    5   15     14.05     -4.02 
    4    6   15      7.95      0.49 
    4    7   15     -7.90      9.44 
    4    8   15     -7.54      2.37 
    4    9   15      1.09     -4.89 
    4   10   15      0.35     -0.41 
    4   11   15     -0.08     -1.22 
    4   12   15      0.44      1.38 
    4    0   16     -4.54     10.43 
    4    1   16     -5.45     -6.27 
    4    2   16      1.76     -2.42 
    4    3   16      1.90      5.34 
    4    4   16      0.44      2.72 
    4    5   16      4.11      5.63 
    4    6   16      0.20     -4.46 
    4    7   16     -5.58     -6.32 
    4    8   16      2.64      3.22 
    4    9   16      1.66      1.58 
    4   10   16     -1.32     -1.66 
    4   11   16      0.65      0.94 
    4    0   17    -19.79    -19.68 
    4    1   17      2.61     -6.89 
    4    2   17     11.79     13.20 
    4    3   17     -2.66     12.91 
    4    4   17     -7.16      3.07 
    4    5   17      2.73     -0.05 
    4    6   17      1.56     -4.35 
    4    7   17     -5.10     -2.19 
    4    8   17      0.60     -3.68 
    4    9   17      1.49     -5.93 
    4   10   17     -0.84      4.28 
    4   11   17      2.90      7.35 
    4    0   18     -7.89      0.46 
    4    1   18      0.84      6.94 
    4    2   18      7.57     -3.57 
    4    3   18      1.73    -14.51 
    4    4   18     -3.37      0.20 
    4    5   18     -4.56     14.06 
    4    6   18     -2.97      1.79 
    4    7   18      6.65     -3.11 
    4    8   18     -2.59     -0.96 
    4    9   18     -3.75     -2.64 
    4   10   18      3.91     -0.86 
    4   11   18     -0.39      3.39 
    4    0   19      8.99      7.88 
    4    1   19     -7.54     -4.99 
    4    2   19     -9.63     -6.10 
    4    3   19     10.29      3.29 
    4    4   19      5.31      3.67 
    4    5   19     -3.84      3.18 
    4    6   19     -5.73     -4.11 
    4    7   19     -1.18     -5.74 
    4    8   19      7.76      1.88 
    4    9   19      1.87     -1.42 
    4   10   19     -4.46      1.35 
    4    0   20     -2.92      0.20 
    4    1   20      5.29      4.82 
    4    2   20     -0.34      1.66 
    4    3   20     -2.08     -3.22 
    4    4   20      0.61     -3.51 
    4    5   20     -3.25     -6.57 
    4    6   20      3.97      4.88 
    4    7   20      0.77      3.54 
    4    8   20     -3.56     -2.84 
    4    9   20      0.13     -0.20 
    4   10   20      0.03     -0.77 
    4    0   21     12.57     18.99 
    4    1   21      0.87      0.88 
    4    2   21     -9.16    -15.87 
    4    3   21     -1.12     -6.88 
    4    4   21      7.06      1.77 
    4    5   21      0.87      3.51 
    4    6   21     -4.00      2.08 
    4    7   21      2.50     -1.47 
    4    8   21      2.85      1.24 
    4    9   21     -3.49      3.37 
    4    0   22     -0.88    -13.25 
    4    1   22     -1.44     -5.99 
    4    2   22     -1.01     10.49 
    4    3   22     -4.54     10.04 
    4    4   22      2.27     -3.00 
    4    5   22      1.34     -4.74 
    4    6   22     -1.59     -1.84 
    4    7   22      2.37     -2.38 
    4    8   22      2.93      1.29 
    4    9   22      0.36      2.11 
    4    0   23    -10.40     -2.13 
    4    1   23      8.18      7.03 
    4    2   23      7.44      4.05 
    4    3   23     -7.35     -6.37 
    4    4   23     -2.37     -4.47 
    4    5   23      1.26     -1.61 
    4    6   23      4.27      3.43 
    4    7   23      2.88      3.70 
    4    8   23     -5.29     -0.85 
    4    0   24     11.38     -2.54 
    4    1   24     -3.20     -0.10 
    4    2   24     -5.19     -0.16 
    4    3   24      2.23     -3.00 
    4    4   24      0.91     -1.86 
    4    5   24     -0.08      4.19 
    4    6   24     -2.93      2.16 
    4    7   24      1.53     -0.66 
    4    0   25     -6.09    -14.72 
    4    1   25     -1.30     -1.89 
    4    2   25      2.45     12.04 
    4    3   25     -1.01      7.31 
    4    4   25     -2.39     -1.54 
    4    5   25     -0.39     -4.29 
    4    6   25      2.71     -0.28 
    4    0   26      1.22      5.45 
    4    1   26     -1.97      3.04 
    4    2   26     -1.79     -6.11 
    4    3   26      4.20     -2.71 
    4    4   26      2.64      4.75 
    4    5   26      1.83     -0.50 
    4    0   27      5.01      2.82 
    4    1   27     -0.59     -4.42 
    4    2   27     -2.72     -3.29 
    4    3   27     -0.90      3.98 
    4    4   27      0.29      1.88 
    4    0   28     -6.82     -0.10 
    4    1   28     -0.01     -0.06 
    4    2   28      4.87     -0.12 
    5    1    0     11.51     -0.50 
    5    2    0    128.58      1.33 
    5    3    0    -15.23     -0.11 
    5    4    0    -48.94     -5.04 
    5    5    0      5.31      0.13 
    5    6    0    -44.66      1.69 
    5    7    0      5.57      0.14 
    5    8    0     41.33      0.23 
    5    9    0      1.45      0.20 
    5   10    0     -4.73      0.08 
    5   11    0     -2.17      0.00 
    5   12    0     -8.76     -0.04 
    5   13    0     -2.42     -0.11 
    5   14    0      3.85     -0.12 
    5    1    1      5.71    -22.02 
    5    2    1    -18.48    -29.39 
    5    3    1    -13.04     23.61 
    5    4    1     11.87     20.24 
    5    5    1      9.75    -15.94 
    5    6    1     -7.49     -4.56 
    5    7    1     -0.98     -3.91 
    5    8    1      6.33     -4.10 
    5    9    1      0.46      9.97 
    5   10    1      0.26      1.18 
    5   11    1      0.13     -8.04 
    5   12    1     -6.50      1.19 
    5   13    1      4.49      5.84 
    5   14    1      4.61     -1.04 
    5    1    2     -0.21     26.63 
    5    2    2      2.36     -2.05 
    5    3    2      7.38    -10.17 
    5    4    2     -4.87     -7.57 
    5    5    2     -6.36     25.96 
    5    6    2      5.41     11.77 
    5    7    2      5.37    -25.42 
    5    8    2      0.13     -0.49 
    5    9    2     -4.69      7.23 
    5   10    2     -4.31     -3.63 
    5   11    2      2.38      2.62 
    5   12    2      2.11     -2.00 
    5   13    2      0.97      1.75 
    5   14    2     -0.20      5.43 
    5    1    3     -3.37      7.66 
    5    2    3     39.73     16.80 
    5    3    3     -0.51     -7.74 
    5    4    3    -22.77    -18.81 
    5    5    3      4.27      0.19 
    5    6    3     -0.95      5.38 
    5    7    3     -4.15     14.71 
    5    8    3      5.70      4.11 
    5    9    3      5.52    -11.24 
    5   10    3     -0.62      0.98 
    5   11    3     -1.42      3.78 
    5   12    3     -3.70     -1.34 
    5   13    3      0.62     -0.76 
    5   14    3      3.48      0.24 
    5    1    4    -10.58    -14.08 
    5    2    4   -119.18     -2.46 
    5    3    4     12.86    -18.11 
    5    4    4     56.71      9.71 
    5    5    4     -2.30     28.31 
    5    6    4     29.82     -3.72 
    5    7    4     -5.05    -12.69 
    5    8    4    -32.42     -0.39 
    5    9    4     -3.28      4.66 
    5   10    4      4.50      2.19 
    5   11    4      3.04     -3.11 
    5   12    4      8.67     -1.37 
    5   13    4      2.51      0.80 
    5   14    4     -5.50     -1.40 
    5    1    5    -14.08     30.67 
    5    2    5     16.58     42.26 
    5    3    5      8.96    -18.37 
    5    4    5    -25.61    -25.99 
    5    5    5     -1.54     12.76 
    5    6    5     19.27      2.45 
    5    7    5      1.60    -10.13 
    5    8    5    -12.25      7.09 
    5    9    5     -0.73      4.07 
    5   10    5      4.52     -3.67 
    5   11    5     -0.11      1.60 
    5   12    5      3.78      1.07 
    5   13    5     -2.77     -7.21 
    5   14    5     -5.32      0.60 
    5    1    6     -3.10     57.40 
    5    2    6      1.90      1.42 
    5    3    6     -9.17    -25.10 
    5    4    6      7.21      9.99 
    5    5    6      6.88     -8.13 
    5    6    6    -10.99    -14.09 
    5    7    6     -3.34     20.19 
    5    8    6      1.22      3.44 
    5    9    6      4.82     -6.72 
    5   10    6      6.39      2.97 
    5   11    6     -2.75     -3.26 
    5   12    6     -0.18     -2.05 
    5   13    6     -0.50      6.93 
    5    1    7     -1.27     16.02 
    5    2    7    -45.69    -26.81 
    5    3    7     -1.14    -17.64 
    5    4    7     25.02     17.05 
    5    5    7     -1.22     16.78 
    5    6    7      5.12      2.78 
    5    7    7      2.37     -5.44 
    5    8    7     -7.33     -4.83 
    5    9    7     -1.79     -1.46 
    5   10    7      2.81     -2.79 
    5   11    7      0.34     -0.61 
    5   12    7      2.56      0.86 
    5   13    7     -2.68      2.78 
    5    1    8     18.57     29.37 
    5    2    8     84.02     11.27 
    5    3    8     -7.72     11.04 
    5    4    8    -50.92    -17.25 
    5    5    8     -5.48    -19.56 
    5    6    8     -7.14      1.26 
    5    7    8      5.59      1.53 
    5    8    8     16.33     10.32 
    5    9    8      2.20      6.79 
    5   10    8     -5.87     -5.13 
    5   11    8     -5.89     -0.73 
    5   12    8     -0.23      1.50 
    5   13    8      3.02     -1.65 
    5    1    9     16.88    -19.82 
    5    2    9      2.33    -21.55 
    5    3    9      8.28      8.39 
    5    4    9     16.46     20.71 
    5    5    9     -6.90     -6.22 
    5    6    9    -24.67     -9.88 
    5    7    9     -6.10      8.25 
    5    8    9     15.27      0.61 
    5    9    9      3.94     -8.62 
    5   10    9     -6.06      0.30 
    5   11    9      1.05      1.24 
    5   12    9     -0.74     -1.22 
    5   13    9      1.24      5.69 
    5    1   10     20.94    -58.21 
    5    2   10    -12.26     -4.38 
    5    3   10     -3.10     29.10 
    5    4   10      0.04     -0.76 
    5    5   10     -6.58      4.96 
    5    6   10      9.27      4.01 
    5    7   10      3.20    -15.51 
    5    8   10     -0.55     -3.88 
    5    9   10     -4.30      7.13 
    5   10   10     -1.77      0.68 
    5   11   10      0.06      3.95 
    5   12   10     -3.82      1.04 
    5   13   10      1.21     -6.74 
    5    1   11     -0.62     -2.31 
    5    2   11      6.93     11.98 
    5    3   11     -2.73     17.58 
    5    4   11      2.19     -2.03 
    5    5   11     -1.26    -14.34 
    5    6   11    -10.90     -7.98 
    5    7   11      7.09     -3.28 
    5    8   11      9.80      2.52 
    5    9   11     -7.08      7.29 
    5   10   11     -3.87      6.79 
    5   11   11      0.22      2.09 
    5   12   11      0.20     -2.15 
    5   13   11      2.19     -3.75 
    5    1   12    -22.70    -27.48 
    5    2   12    -31.60    -10.81 
    5    3   12      5.98      2.55 
    5    4   12     16.57     12.32 
    5    5   12      9.25      5.16 
    5    6   12      1.40      2.96 
    5    7   12     -6.55      5.91 
    5    8   12     -7.79    -10.19 
    5    9   12     -0.97    -11.98 
    5   10   12      5.69      2.32 
    5   11   12      3.78      1.66 
    5   12   12     -3.35      1.12 
    5    1   13     -7.84      8.24 
    5    2   13     -6.51      5.93 
    5    3   13     -2.58     -2.26 
    5    4   13     -8.01    -11.84 
    5    5   13      3.94     -3.76 
    5    6   13     15.89     17.36 
    5    7   13      3.14      4.43 
    5    8   13    -12.69     -8.48 
    5    9   13     -2.41     -0.10 
    5   10   13      2.42      2.06 
    5   11   13     -4.06      0.98 
    5   12   13     -0.67      0.34 
    5    1   14    -22.35     26.20 
    5    2   14     13.73     11.10 
    5    3   14      6.21    -11.00 
    5    4   14     -3.51    -11.99 
    5    5   14      1.19     -5.23 
    5    6   14     -4.50      5.33 
    5    7   14     -1.12      5.79 
    5    8   14      0.98     -1.09 
    5    9   14     -0.04     -0.20 
    5   10   14     -0.80     -0.81 
    5   11   14      1.84     -3.54 
    5   12   14      0.08      0.65 
    5    1   15      7.26     -8.26 
    5    2   15     11.01      6.65 
    5    3   15      1.23     -2.00 
    5    4   15    -10.43     -8.25 
    5    5   15      0.17      0.00 
    5    6   15      6.62      5.29 
    5    7   15     -9.36      3.71 
    5    8   15     -4.78     -2.38 
    5    9   15      5.58     -3.55 
    5   10   15      3.95     -7.67 
    5   11   15      0.69     -3.36 
    5   12   15     -2.47      3.06 
    5    1   16     12.08     10.04 
    5    2   16      1.47      5.24 
    5    3   16     -0.92      2.00 
    5    4   16      1.58     -4.76 
    5    5   16     -3.56     -2.57 
    5    6   16     -4.43     -6.25 
    5    7   16      2.57     -6.51 
    5    8   16      4.61      7.77 
    5    9   16      2.55      3.41 
    5   10   16     -0.78     -1.34 
    5   11   16     -0.46      1.95 
    5    1   17      3.68      2.31 
    5    2   17      0.09     -5.05 
    5    3   17     -1.70     -6.53 
    5    4   17      7.29      8.65 
    5    5   17     -4.70      8.95 
    5    6   17    -10.07    -12.78 
    5    7   17      5.96    -10.24 
    5    8   17      5.38      8.06 
    5    9   17     -2.66      4.15 
    5   10   17      2.31      0.22 
    5   11   17      5.71      0.92 
    5    1   18     15.13     -6.31 
    5    2   18     -6.23    -12.70 
    5    3   18     -7.75      2.23 
    5    4   18      0.65     16.32 
    5    5   18      3.81     -0.55 
    5    6   18      1.52     -8.89 
    5    7   18     -2.07      4.00 
    5    8   18      0.37      2.20 
    5    9   18      1.10     -7.31 
    5   10   18     -0.74     -0.96 
    5   11   18     -1.24      5.22 
    5    1   19    -12.53     14.30 
    5    2   19     -4.53     -7.69 
    5    3   19      7.58     -9.18 
    5    4   19      5.87      8.00 
    5    5   19     -5.11      5.50 
    5    6   19     -0.68     -6.21 
    5    7   19      3.61     -4.38 
    5    8   19      1.16      4.19 
    5    9   19      1.90      1.54 
    5   10   19     -4.05      0.54 
    5    1   20     -0.97      0.97 
    5    2   20      5.19     -9.53 
    5    3   20     -4.91     -4.53 
    5    4   20     -2.09      4.51 
    5    5   20      2.63      3.64 
    5    6   20     -2.60      0.91 
    5    7   20      0.88      1.42 
    5    8   20      2.75     -3.69 
    5    9   20     -2.95      0.18 
    5   10   20     -0.86      1.14 
    5    1   21     -2.25     -4.60 
    5    2   21     -2.17      5.00 
    5    3   21      1.60      8.69 
    5    4   21     -4.26     -2.15 
    5    5   21      2.02     -4.20 
    5    6   21      7.34      4.01 
    5    7   21     -3.13      2.22 
    5    8   21      0.36     -1.46 
    5    9   21      0.38     -0.22 
    5    1   22    -11.11      5.32 
    5    2   22     -0.39      2.96 
    5    3   22      4.84     -0.16 
    5    4   22      3.90     -8.13 
    5    5   22      0.58      2.77 
    5    6   22     -0.72      4.34 
    5    7   22      2.90     -4.39 
    5    8   22     -0.79     -0.14 
    5    9   22     -1.36      2.48 
    5    1   23     11.77    -12.58 
    5    2   23      2.32      0.38 
    5    3   23     -9.16      7.39 
    5    4   23     -4.86     -2.51 
    5    5   23      4.56     -4.38 
    5    6   23     -0.52      1.76 
    5    7   23     -2.98      4.70 
    5    8   23     -0.52     -2.12 
    5    1   24      0.46     -1.38 
    5    2   24     -3.90      8.54 
    5    3   24      5.16      4.61 
    5    4   24     -2.68     -5.75 
    5    5   24     -0.77     -4.50 
    5    6   24      4.22      5.20 
    5    7   24     -1.05      0.64 
    5    1   25      0.96      7.12 
    5    2   25      7.66      0.13 
    5    3   25     -0.70     -2.16 
    5    4   25      0.53     -2.08 
    5    5   25     -0.09     -1.73 
    5    6   25     -3.62     -2.09 
    5    1   26      4.67     -6.43 
    5    2   26      2.53     -2.22 
    5    3   26     -2.19      0.48 
    5    4   26     -2.31      3.70 
    5    5   26     -3.39      0.01 
    5    1   27     -7.33      2.91 
    5    2   27     -2.12      0.11 
    5    3   27      3.27     -0.33 
    5    4   27      1.44     -0.06 
    5    1   28     -1.37      0.29 
    5    2   28      0.38     -1.48 
    6    0    0     44.90     -0.15 
    6    1    0    -13.62      0.21 
    6    2    0      0.61     -0.63 
    6    3    0      9.27     -0.08 
    6    4    0    -32.85     -0.01 
    6    5    0      8.68      0.19 
    6    6    0      3.60      0.65 
    6    7    0     -8.56      0.06 
    6    8    0     26.83      0.36 
    6    9    0      0.39     -0.01 
    6   10    0    -26.06     -0.48 
    6   11    0      3.31     -0.07 
    6   12    0     14.48      0.34 
    6   13    0      2.97      0.07 
    6   14    0     -4.56      0.06 
    6    0    1    -15.17     -9.95 
    6    1    1     -0.55    -28.71 
    6    2    1      6.56     -2.19 
    6    3    1      0.00     42.27 
    6    4    1     12.07      8.97 
    6    5    1     -1.82    -27.26 
    6    6    1      0.45      1.31 
    6    7    1      1.70      8.99 
    6    8    1    -16.28    -13.20 
    6    9    1      1.96     -2.94 
    6   10    1     15.36     10.25 
    6   11    1     -1.46      6.20 
    6   12    1     -5.95     -0.72 
    6   13    1      0.42     -5.63 
    6   14    1      0.94     -1.11 
    6    0    2     20.44     -1.52 
    6    1    2     -0.98     -4.29 
    6    2    2     -1.07     -1.64 
    6    3    2      5.62     19.97 
    6    4    2     -8.69     -2.51 
    6    5    2     -4.88    -18.58 
    6    6    2      2.18     12.26 
    6    7    2      1.08      7.40 
    6    8    2      5.10    -11.20 
    6    9    2     -0.24      5.89 
    6   10    2     -4.02      3.94 
    6   11    2     -2.15     -7.50 
    6   12    2      1.62     -7.05 
    6   13    2      0.93      4.53 
    6   14    2     -0.26      3.73 
    6    0    3    -15.97      7.30 
    6    1    3     -2.08     -1.32 
    6    2    3      8.61     -4.63 
    6    3    3     11.96      5.14 
    6    4    3      2.94      0.91 
    6    5    3    -10.10     -4.09 
    6    6    3     -0.88     -3.05 
    6    7    3      2.62      8.48 
    6    8    3     -4.24      6.79 
    6    9    3     -1.04     -6.77 
    6   10    3      7.10     -5.26 
    6   11    3      1.23     -3.84 
    6   12    3     -8.08     -0.28 
    6   13    3      0.23      7.18 
    6   14    3      5.41      0.29 
    6    0    4    -27.48     34.99 
    6    1    4      3.14     -7.82 
    6    2    4    -16.67     -8.23 
    6    3    4      1.22     21.01 
    6    4    4     45.21    -11.27 
    6    5    4     -6.71    -18.70 
    6    6    4    -12.13      4.15 
    6    7    4      5.73      3.42 
    6    8    4    -19.86     -3.86 
    6    9    4     -0.49      2.29 
    6   10    4     21.10      5.11 
    6   11    4     -2.05     -4.73 
    6   12    4     -9.64     -0.99 
    6   13    4     -0.70      5.08 
    6   14    4      0.30     -1.91 
    6    0    5     35.67      8.85 
    6    1    5    -17.54     46.79 
    6    2    5    -17.58      8.00 
    6    3    5     25.91    -74.49 
    6    4    5    -10.61    -14.90 
    6    5    5     -5.06     41.85 
    6    6    5      6.61      2.25 
    6    7    5     -4.99     -9.84 
    6    8    5      5.39      9.36 
    6    9    5     -1.46     -1.26 
    6   10    5     -7.13     -7.70 
    6   11    5     -0.53      0.52 
    6   12    5      3.12      4.97 
    6   13    5      1.34      3.11 
    6    0    6     -3.50    -13.66 
    6    1    6      5.78    -12.42 
    6    2    6     -7.98      2.55 
    6    3    6    -13.62      8.18 
    6    4    6     15.35     10.25 
    6    5    6      6.32     10.69 
    6    6    6     -9.20    -12.47 
    6    7    6      1.99     -3.68 
    6    8    6     -4.36      6.06 
    6    9    6     -2.52     -9.99 
    6   10    6      8.42     -0.87 
    6   11    6      0.59     12.07 
    6   12    6     -3.40      2.76 
    6   13    6     -2.02     -3.97 
    6    0    7    -12.65     -5.76 
    6    1    7      5.01     -6.33 
    6    2    7      4.90     -1.48 
    6    3    7     -9.62      1.91 
    6    4    7     -0.86      4.85 
    6    5    7      2.41     13.80 
    6    6    7      6.04      5.45 
    6    7    7      0.85    -21.26 
    6    8    7    -10.43     -6.13 
    6    9    7      1.78     15.18 
    6   10    7      4.14     -0.54 
    6   11    7     -2.56     -3.17 
    6   12    7      4.12      2.69 
    6   13    7      1.29     -3.22 
    6    0    8     -4.36    -19.62 
    6    1    8      5.66     19.66 
    6    2    8     33.17      8.72 
    6    3    8     -9.16    -35.77 
    6    4    8    -49.33      2.25 
    6    5    8      2.86     14.83 
    6    6    8     12.07     -1.51 
    6    7    8     -0.79      4.43 
    6    8    8     12.81      6.01 
    6    9    8      1.39     -3.18 
    6   10    8    -13.19     -5.26 
    6   11    8      3.02      2.69 
    6   12    8      0.29      0.46 
    6   13    8     -2.47     -3.42 
    6    0    9    -59.57    -13.33 
    6    1    9     20.27    -25.72 
    6    2    9     38.68      5.56 
    6    3    9    -30.16     42.31 
    6    4    9     -0.56      5.67 
    6    5    9      2.98    -15.78 
    6    6    9    -13.29    -10.14 
    6    7    9      6.09     -5.05 
    6    8    9     10.80      4.67 
    6    9    9      1.45      6.89 
    6   10    9     -1.30      0.99 
    6   11    9     -0.09     -2.19 
    6   12    9     -4.67     -5.91 
    6   13    9     -0.33     -0.84 
    6    0   10    -29.31      7.43 
    6    1   10    -12.62     15.37 
    6    2   10     21.73     -1.63 
    6    3   10     16.93    -15.27 
    6    4   10    -11.30     -8.54 
    6    5   10     -1.79     -2.11 
    6    6   10      9.34      5.56 
    6    7   10     -7.50     -1.61 
    6    8   10     -4.79     -0.55 
    6    9   10      1.69      7.26 
    6   10   10     -0.74     -0.66 
    6   11   10      1.68     -7.74 
    6   12   10      2.61      0.63 
    6   13   10      1.95      0.24 
    6    0   11     13.35     -0.72 
    6    1   11     -9.51     14.56 
    6    2   11     -6.33      5.37 
    6    3   11     15.50    -16.93 
    6    4   11     -3.36     -3.92 
    6    5   11      1.79     -8.17 
    6    6   11      1.35     -4.69 
    6    7   11     -8.58     20.40 
    6    8   11      7.15      3.28 
    6    9   11      5.43    -14.55 
    6   10   11     -2.85      2.45 
    6   11   11     -1.34      4.61 
    6   12   11     -3.42     -3.89 
    6   13   11      2.08     -1.42 
    6    0   12     12.78     14.76 
    6    1   12     -1.58    -21.85 
    6    2   12    -21.75     -8.83 
    6    3   12      3.32     33.53 
    6    4   12     23.81      0.58 
    6    5   12      3.60     -5.33 
    6    6   12     -5.08      4.56 
    6    7   12     -5.38     -7.17 
    6    8   12     -4.16     -7.57 
    6    9   12      2.76      0.28 
    6   10   12      2.87      3.10 
    6   11   12     -0.90      2.06 
    6   12   12      3.50      1.41 
    6    0   13     41.28     11.24 
    6    1   13     -7.34      7.22 
    6    2   13    -28.85     -8.59 
    6    3   13      8.38    -10.27 
    6    4   13      4.23     -2.38 
    6    5   13     -0.29     -1.74 
    6    6   13     11.83     11.94 
    6    7   13     -4.62     12.37 
    6    8   13    -10.61    -12.20 
    6    9   13     -2.26     -5.83 
    6   10   13     -0.19      5.23 
    6   11   13      2.95      0.27 
    6   12   13      6.67      0.13 
    6    0   14     21.08      4.17 
    6    1   14      8.02     -3.88 
    6    2   14    -12.49      0.04 
    6    3   14    -12.66      4.65 
    6    4   14      0.88     -5.78 
    6    5   14      2.53     -0.51 
    6    6   14     -2.43      5.40 
    6    7   14      1.17      0.33 
    6    8   14      5.58     -3.39 
    6    9   14      6.06     -1.41 
    6   10   14     -1.03      1.10 
    6   11   14     -5.24      2.49 
    6   12   14     -1.61      1.64 
    6    0   15      0.34     -0.04 
    6    1   15      6.73    -10.01 
    6    2   15     -5.81      0.85 
    6    3   15     -7.85      9.33 
    6    4   15     10.52     -2.74 
    6    5   15     -5.38      6.13 
    6    6   15    -11.03      1.82 
    6    7   15     11.95    -14.70 
    6    8   15      5.85      1.34 
    6    9   15     -4.80      6.34 
    6   10   15     -5.89     -5.34 
    6   11   15     -1.91      1.59 
    6   12   15     -2.03      7.15 
    6    0   16     -8.91    -12.12 
    6    1   16     -4.27     12.31 
    6    2   16      7.60      8.90 
    6    3   16      4.52    -19.33 
    6    4   16     -4.54     -4.01 
    6    5   16     -3.06      3.86 
    6    6   16      3.23     -2.67 
    6    7   16      7.29      1.32 
    6    8   16     -4.77      6.38 
    6    9   16     -6.35      2.98 
    6   10   16      5.80     -3.40 
    6   11   16      0.39     -4.19 
    6    0   17     -7.66      0.03 
    6    1   17      1.43     -1.70 
    6    2   17      6.10      0.23 
    6    3   17     -1.80      0.98 
    6    4   17      1.85      3.31 
    6    5   17     -0.87      3.97 
    6    6   17     -7.27     -8.57 
    6    7   17      4.78     -4.49 
    6    8   17      4.96      4.09 
    6    9   17      2.20     -0.27 
    6   10   17      4.16      1.52 
    6   11   17     -2.30     -1.12 
    6    0   18      2.98     -7.00 
    6    1   18     -3.79      0.90 
    6    2   18     -3.44      1.81 
    6    3   18      7.37     -1.05 
    6    4   18      3.15      5.77 
    6    5   18     -3.43      2.22 
    6    6   18      1.17     -8.38 
    6    7   18      0.45      0.56 
    6    8   18     -4.60      2.59 
    6    9   18     -2.65      0.29 
    6   10   18      1.52      0.86 
    6    0   19     -7.69      1.32 
    6    1   19     -1.58      2.24 
    6    2   19     11.39     -1.90 
    6    3   19     -0.19     -0.20 
    6    4   19    -10.92      3.47 
    6    5   19      3.91     -5.20 
    6    6   19      7.61     -0.23 
    6    7   19     -5.55      7.27 
    6    8   19     -5.34     -4.05 
    6    9   19      0.55      0.06 
    6   10   19      3.43      6.03 
    6    0   20      3.25     11.70 
    6    1   20      0.42     -1.79 
    6    2   20     -2.07     -8.72 
    6    3   20     -0.47      2.74 
    6    4   20     -0.26      6.87 
    6    5   20      5.82     -1.25 
    6    6   20     -4.87     -3.36 
    6    7   20     -7.86      3.63 
    6    8   20      6.75     -1.82 
    6    9   20      3.07     -4.04 
    6   10   20     -5.66      3.19 
    6    0   21    -10.66     -5.30 
    6    1   21     -2.19      0.28 
    6    2   21      6.52      5.56 
    6    3   21      5.27     -0.09 
    6    4   21     -3.15     -5.77 
    6    5   21     -2.70     -0.63 
    6    6   21      3.93      5.12 
    6    7   21     -2.67     -1.55 
    6    8   21     -4.21     -0.45 
    6    9   21      1.34     -0.35 
    6    0   22     -7.29     -0.71 
    6    1   22      5.03     -0.78 
    6    2   22      6.55     -0.88 
    6    3   22     -7.24      0.38 
    6    4   22     -6.54     -1.62 
    6    5   22      7.26     -5.69 
    6    6   22      2.35      5.71 
    6    7   22     -3.54      3.93 
    6    8   22      2.38      0.59 
    6    0   23      8.38      1.98 
    6    1   23      2.99     -1.93 
    6    2   23     -8.25     -0.16 
    6    3   23     -3.90      0.38 
    6    4   23      1.49     -4.83 
    6    5   23     -0.83      3.09 
    6    6   23      4.35      4.70 
    6    7   23      0.97     -0.80 
    6    8   23     -0.78     -1.31 
    6    0   24     -0.93     -2.61 
    6    1   24      1.32      0.12 
    6    2   24      1.25      7.06 
    6    3   24     -2.01     -0.01 
    6    4   24      0.10     -8.44 
    6    5   24     -1.79     -0.25 
    6    6   24      1.82      2.51 
    6    7   24      3.04      0.04 
    6    0   25     10.05     -0.67 
    6    1   25      4.18      1.00 
    6    2   25     -4.25     -2.46 
    6    3   25     -8.20      1.02 
    6    4   25      0.70      1.88 
    6    5   25      7.79     -0.55 
    6    6   25     -1.99     -1.04 
    6    0   26      1.10      3.73 
    6    1   26     -2.14     -2.85 
    6    2   26     -3.67      0.45 
    6    3   26      2.47      1.48 
    6    4   26      4.80      1.67 
    6    5   26     -3.09      4.23 
    6    0   27     -3.57     -2.30 
    6    1   27     -2.62      2.57 
    6    2   27     -0.10      1.46 
    6    3   27      3.98     -1.17 
    6    4   27      4.06      2.28 
    6    0   28     -0.96     -1.99 
    6    1   28      0.36     -0.44 
    6    2   28      0.27     -1.64 
    7    1    0     24.59      1.47 
    7    2    0     -7.72      0.00 
    7    3    0     -5.89     -0.15 
    7    4    0     -0.90      0.52 
    7    5    0      0.71     -0.23 
    7    6    0      5.69     -0.14 
    7    7    0      0.00      0.08 
    7    8    0     -2.72     -0.26 
    7    9    0      1.19     -0.10 
    7   10    0     -2.39     -0.19 
    7   11    0     -2.50     -0.25 
    7   12    0      5.13      0.34 
    7   13    0     -0.47      0.51 
    7   14    0     -5.63     -0.04 
    7    1    1      7.67     12.78 
    7    2    1     -6.81      2.68 
    7    3    1     -7.67      3.02 
    7    4    1      0.71     10.09 
    7    5    1     -3.13     -5.30 
    7    6    1     -5.77    -12.33 
    7    7    1     13.56      6.31 
    7    8    1      6.67      1.35 
    7    9    1    -13.84     -2.56 
    7   10    1     -6.35      4.79 
    7   11    1      1.67      1.15 
    7   12    1      4.21     -4.11 
    7   13    1      3.22     -4.24 
    7   14    1      2.66      5.04 
    7    1    2     -5.85     28.15 
    7    2    2     -9.50      6.47 
    7    3    2      0.62      1.92 
    7    4    2     -7.78     -1.22 
    7    5    2     -3.53    -20.37 
    7    6    2     17.24      0.04 
    7    7    2      2.23     22.90 
    7    8    2     -5.05     -1.45 
    7    9    2      1.88    -20.50 
    7   10    2     -5.79      1.91 
    7   11    2     -1.42     13.51 
    7   12    2      9.77     -0.42 
    7   13    2     -1.00     -2.18 
    7   14    2     -2.22      1.29 
    7    1    3     13.86    -28.44 
    7    2    3    -33.76    -19.97 
    7    3    3     -9.45      5.36 
    7    4    3     30.63      4.49 
    7    5    3     -4.05     -4.03 
    7    6    3    -22.05      9.21 
    7    7    3     11.50      0.07 
    7    8    3     11.22     -1.29 
    7    9    3     -9.85      2.01 
    7   10    3     -2.14     -4.73 
    7   11    3      3.29      0.15 
    7   12    3      0.56      0.62 
    7   13    3      0.38     -0.15 
    7    1    4     -6.50      7.45 
    7    2    4      8.79    -15.27 
    7    3    4     13.48    -21.17 
    7    4    4      5.72      4.93 
    7    5    4     -9.16     13.02 
    7    6    4    -11.10      4.41 
    7    7    4      4.26     -3.05 
    7    8    4      0.36      0.05 
    7    9    4     -2.39      3.51 
    7   10    4      7.53     -1.24 
    7   11    4      3.34     -2.19 
    7   12    4     -9.04      2.61 
    7   13    4      2.09      1.70 
    7    1    5     -4.98     -9.07 
    7    2    5    -13.73     13.29 
    7    3    5      4.64      6.46 
    7    4    5     12.01    -16.68 
    7    5    5      2.71      0.46 
    7    6    5     -5.24      8.33 
    7    7    5     -9.52      0.40 
    7    8    5      0.85     -4.70 
    7    9    5      5.06     -3.79 
    7   10    5      1.37      2.78 
    7   11    5      4.03      2.53 
    7   12    5     -2.63      0.33 
    7   13    5     -4.31      3.00 
    7    1    6    -13.03     10.54 
    7    2    6     14.71      3.71 
    7    3    6     -5.79     12.66 
    7    4    6      9.80      6.40 
    7    5    6     12.02     -7.51 
    7    6    6    -23.89     -7.35 
    7    7    6     -3.25     -8.79 
    7    8    6     11.05      2.03 
    7    9    6     -5.67     13.84 
    7   10    6      5.32      0.57 
    7   11    6      1.20     -8.57 
    7   12    6     -9.88      1.50 
    7   13    6     -0.26     -0.13 
    7    1    7     -8.54    -10.51 
    7    2    7     18.43     17.94 
    7    3    7      1.58      1.17 
    7    4    7    -23.36     -8.01 
    7    5    7      6.14      8.53 
    7    6    7     12.42     -4.56 
    7    7    7     -1.98     -7.37 
    7    8    7     -1.57      3.74 
    7    9    7      0.79      3.52 
    7   10    7     -7.04     -2.75 
    7   11    7     -4.80     -2.60 
    7   12    7      3.08      3.27 
    7   13    7      5.14      0.00 
    7    1    8     -4.38    -40.39 
    7    2    8     -9.66     11.87 
    7    3    8    -17.12     19.92 
    7    4    8    -11.13    -10.56 
    7    5    8     17.31     -1.93 
    7    6    8     13.29      0.48 
    7    7    8     -5.24     -1.93 
    7    8    8      3.36      4.31 
    7    9    8      0.78     -3.51 
    7   10    8    -12.08     -5.63 
    7   11    8     -0.63      3.05 
    7   12    8     10.15     -0.98 
    7   13    8     -1.42     -0.61 
    7    1    9      7.86     24.98 
    7    2    9      5.58    -16.80 
    7    3    9     -5.18     -9.79 
    7    4    9     -1.80     16.25 
    7    5    9     -3.90     -3.60 
    7    6    9      1.92     -8.28 
    7    7    9      7.48     -3.09 
    7    8    9     -1.11      6.71 
    7    9    9     -1.78      9.60 
    7   10    9      2.68     -4.52 
    7   11    9     -4.22     -4.03 
    7   12    9     -1.55     -0.78 
    7   13    9      3.95     -0.91 
    7    1   10     22.18    -14.87 
    7    2   10     -8.40      3.29 
    7    3   10      7.81    -18.10 
    7    4   10      1.83     -9.58 
    7    5   10    -16.99     20.49 
    7    6   10      6.09      6.25 
    7    7   10      4.98     -0.98 
    7    8   10     -7.85      0.20 
    7    9   10      2.87     -6.83 
    7   10   10      1.38     -0.65 
    7   11   10      0.84      3.50 
    7   12   10      2.01     -2.38 
    7   13   10     -0.63      0.18 
    7    1   11     -7.20     41.81 
    7    2   11     -4.95     -7.31 
    7    3   11      7.58    -16.39 
    7    4   11      1.55      6.03 
    7    5   11     -0.55     -0.27 
    7    6   11      7.37     -3.74 
    7    7   11     -6.80      6.35 
    7    8   11     -9.19     -0.81 
    7    9   11      7.32     -4.06 
    7   10   11      5.00      0.47 
    7   11   11     -1.56      0.32 
    7   12   11     -0.95     -2.85 
    7    1   12     -5.14     36.26 
    7    2   12      2.90     -4.67 
    7    3   12     10.41     -4.28 
    7    4   12      2.56      6.91 
    7    5   12     -9.28    -15.85 
    7    6   12     -2.12     -0.42 
    7    7   12      3.43      7.17 
    7    8   12     -4.91    -10.05 
    7    9   12      2.48      2.64 
    7   10   12      6.69     10.92 
    7   11   12     -1.36     -2.27 
    7   12   12     -4.50     -1.78 
    7    1   13     -2.04    -22.64 
    7    2   13      5.55     12.98 
    7    3   13     -0.77     -1.49 
    7    4   13     -4.06    -11.95 
    7    5   13      5.18     11.39 
    7    6   13      0.15      5.07 
    7    7   13     -2.86     -2.22 
    7    8   13     -0.68     -1.58 
    7    9   13      0.10     -1.41 
    7   10   13      1.64      2.47 
    7   11   13      3.97     -0.46 
    7   12   13     -0.57      0.56 
    7    1   14    -16.97      3.91 
    7    2   14      0.62     -9.38 
    7    3   14     -5.93     10.44 
    7    4   14     -1.99      6.35 
    7    5   14     11.87    -14.02 
    7    6   14      1.97      1.04 
    7    7   14     -4.31      6.39 
    7    8   14      5.31     -0.48 
    7    9   14     -1.62      1.55 
    7   10   14     -6.11     -1.63 
    7   11   14     -3.36     -0.68 
    7   12   14     -0.25      2.27 
    7    1   15      9.00    -23.16 
    7    2   15      1.06      2.64 
    7    3   15     -3.76     15.87 
    7    4   15      4.22     -3.08 
    7    5   15     -1.70     -5.88 
    7    6   15     -9.54      4.32 
    7    7   15      2.80     -2.36 
    7    8   15      4.37     -0.93 
    7    9   15     -4.51      0.55 
    7   10   15      0.79      3.83 
    7   11   15      3.30      2.77 
    7    1   16     -0.31    -10.66 
    7    2   16      1.11      3.80 
    7    3   16      3.72     -4.69 
    7    4   16      2.23     -3.69 
    7    5   16      0.05     15.08 
    7    6   16     -2.88     -1.83 
    7    7   16     -1.15     -5.75 
    7    8   16      2.03     10.37 
    7    9   16     -2.25     -2.60 
    7   10   16     -0.35     -7.99 
    7   11   16      0.91      0.03 
    7    1   17     -5.71      6.53 
    7    2   17     -3.73     -3.06 
    7    3   17      3.56      5.46 
    7    4   17     -1.56      3.84 
    7    5   17     -5.31    -10.65 
    7    6   17      3.41     -1.83 
    7    7   17      2.86      7.56 
    7    8   17      1.27      1.53 
    7    9   17      1.10     -5.49 
    7   10   17     -4.71     -2.73 
    7   11   17     -5.61      1.38 
    7    1   18      2.42     -0.12 
    7    2   18     -4.56     11.71 
    7    3   18      5.40     -4.53 
    7    4   18      1.75     -6.55 
    7    5   18     -7.76      5.91 
    7    6   18      1.19     -0.99 
    7    7   18      1.67     -4.82 
    7    8   18     -5.05     -0.28 
    7    9   18      3.61      1.00 
    7   10   18      5.51      1.12 
    7    1   19      1.68      0.63 
    7    2   19      2.03     -4.27 
    7    3   19      2.69     -5.51 
    7    4   19     -4.82      1.79 
    7    5   19      0.39      4.70 
    7    6   19      1.71     -1.42 
    7    7   19     -0.57     -0.46 
    7    8   19      3.47      1.68 
    7    9   19     -0.14      0.91 
    7   10   19      0.04     -3.72 
    7    1   20     13.78     -6.31 
    7    2   20      2.95     -3.04 
    7    3   20     -6.24      4.83 
    7    4   20     -2.54      1.50 
    7    5   20     -2.03     -5.66 
    7    6   20      4.21     -0.23 
    7    7   20      1.94     -1.52 
    7    8   20     -0.46     -1.67 
    7    9   20     -1.54      1.89 
    7    1   21      4.50      3.39 
    7    2   21     -1.76      0.40 
    7    3   21     -3.58     -4.21 
    7    4   21      2.86      1.92 
    7    5   21      5.36      0.72 
    7    6   21     -0.52      1.31 
    7    7   21     -2.36     -0.27 
    7    8   21     -1.68     -2.85 
    7    9   21     -2.05      0.60 
    7    1   22     -0.68      0.16 
    7    2   22     -1.51     -5.21 
    7    3   22     -4.82      1.24 
    7    4   22      1.80      4.61 
    7    5   22      7.70      0.94 
    7    6   22      0.66     -2.79 
    7    7   22     -1.16      2.00 
    7    8   22      2.03      1.10 
    7    1   23     -0.22      6.76 
    7    2   23     -2.09      1.77 
    7    3   23     -3.06     -0.39 
    7    4   23     -2.04     -5.73 
    7    5   23      1.85      0.28 
    7    6   23      2.53      4.20 
    7    7   23     -0.84     -1.83 
    7    8   23     -0.43     -0.87 
    7    1   24    -14.70      2.19 
    7    2   24     -2.48      0.13 
    7    3   24      5.78     -3.89 
    7    4   24      1.03     -2.30 
    7    5   24     -1.20      4.99 
    7    6   24     -2.90      3.86 
    7    7   24     -0.48      0.24 
    7    1   25      0.24     -0.06 
    7    2   25      3.62     -1.83 
    7    3   25      1.48     -0.90 
    7    4   25     -3.50      1.46 
    7    5   25     -3.16      4.62 
    7    6   25     -1.32     -3.16 
    7    1   26      3.59      1.25 
    7    2   26      3.40      2.31 
    7    3   26      4.70      1.32 
    7    4   26     -1.83     -4.25 
    7    5   26     -3.17     -1.89 
    7    1   27     -0.15     -3.74 
    7    2   27      2.84     -0.36 
    7    3   27      3.27     -1.68 
    7    4   27      1.76      5.22 
    7    1   28      3.82     -0.03 
    8    0    0    -19.67      0.06 
    8    1    0     12.79      0.33 
    8    2    0     12.03     -0.07 
    8    3    0    -19.68     -0.26 
    8    4    0      2.15      0.29 
    8    5    0     14.68     -0.02 
    8    6    0     -2.93     -0.35 
    8    7    0     -2.86      0.04 
    8    8    0    -10.43     -0.01 
    8    9    0      0.05      0.01 
    8   10    0     16.91      0.22 
    8   11    0     -0.47     -0.04 
    8   12    0     -3.58     -0.04 
    8   13    0      4.95      0.01 
    8    0    1    -15.24      6.93 
    8    1    1     -0.05     26.62 
    8    2    1      2.63      1.85 
    8    3    1     -2.74    -27.04 
    8    4    1     -0.11     -7.40 
    8    5    1      6.15      4.78 
    8    6    1      9.23     -4.70 
    8    7    1      3.44      2.04 
    8    8    1    -11.74     12.88 
    8    9    1     -7.87      2.53 
    8   10    1      7.79     -9.92 
    8   11    1      4.33     -2.33 
    8   12    1     -2.52      3.95 
    8   13    1      1.14     -0.52 
    8    0    2    -16.34      1.02 
    8    1    2      3.20     21.17 
    8    2    2     -2.66     -9.05 
    8    3    2     -1.12    -29.72 
    8    4    2     19.48     17.01 
    8    5    2     -3.05     -9.68 
    8    6    2    -14.12     -4.41 
    8    7    2      5.15     24.14 
    8    8    2      6.24     -1.34 
    8    9    2     -3.15    -13.67 
    8   10    2     -2.81     -0.76 
    8   11    2      0.47      4.46 
    8   12    2     -0.74      1.37 
    8   13    2     -1.17     -2.52 
    8    0    3     26.57    -23.54 
    8    1    3      8.76    -15.25 
    8    2    3     -9.55      5.19 
    8    3    3    -13.85     11.75 
    8    4    3    -10.29     12.49 
    8    5    3      5.06      0.82 
    8    6    3      9.24      1.92 
    8    7    3      5.56     -3.00 
    8    8    3     -4.55    -14.12 
    8    9    3     -4.35     -2.83 
    8   10    3      1.87      8.83 
    8   11    3      5.24      2.06 
    8   12    3     -2.68     -0.97 
    8   13    3     -2.27      1.50 
    8    0    4     58.07     -4.36 
    8    1    4     -4.22      3.55 
    8    2    4    -29.51      6.43 
    8    3    4     10.85    -12.67 
    8    4    4     -2.48     -9.75 
    8    5    4    -14.82     12.24 
    8    6    4      7.38      9.15 
    8    7    4      4.97     -0.30 
    8    8    4      5.34     -6.35 
    8    9    4      1.50    -11.40 
    8   10    4    -10.35      4.40 
    8   11    4     -0.84     13.82 
    8   12    4      2.57     -3.17 
    8   13    4     -4.81     -6.77 
    8    0    5     35.16      6.05 
    8    1    5    -11.40     -7.02 
    8    2    5    -18.43     -3.86 
    8    3    5     16.60     14.34 
    8    4    5      8.90     -3.63 
    8    5    5    -11.41     -9.85 
    8    6    5    -10.43      4.60 
    8    7    5     -3.21     -0.86 
    8    8    5     11.53      0.60 
    8    9    5      3.55      4.41 
    8   10    5     -5.60      1.75 
    8   11    5     -0.21     -2.34 
    8   12    5      3.59     -6.32 
    8   13    5     -2.21     -2.11 
    8    0    6     14.85     -2.94 
    8    1    6     -3.21    -19.28 
    8    2    6      7.93     14.22 
    8    3    6     -1.43     36.70 
    8    4    6    -31.69    -18.09 
    8    5    6     10.14    -11.50 
    8    6    6     21.49      7.91 
    8    7    6     -6.90     -9.59 
    8    8    6     -6.87     -5.54 
    8    9    6     -0.42     13.37 
    8   10    6      1.26      2.96 
    8   11    6      1.80     -9.42 
    8   12    6      1.26      0.64 
    8   13    6      2.38      2.51 
    8    0    7    -25.84      9.32 
    8    1    7     -9.38     -6.57 
    8    2    7      0.91     -3.14 
    8    3    7     19.27      5.90 
    8    4    7     19.66     -5.97 
    8    5    7     -6.80      4.07 
    8    6    7    -14.16      2.66 
    8    7    7      0.85     -7.67 
    8    8    7      4.77      2.64 
    8    9    7     -2.46      4.97 
    8   10    7     -1.94     -4.64 
    8   11    7     -0.52      1.73 
    8   12    7      3.99     -0.18 
    8   13    7      1.70     -1.85 
    8    0    8    -61.14     -5.89 
    8    1    8     -2.38      0.58 
    8    2    8     30.67     -0.32 
    8    3    8     -5.93      0.85 
    8    4    8      8.41     10.68 
    8    5    8     12.26     -0.07 
    8    6    8    -17.16     -9.04 
    8    7    8     -5.89     -6.53 
    8    8    8      5.88      5.90 
    8    9    8     -1.93     11.34 
    8   10    8      3.15     -5.16 
    8   11    8      1.31     -6.69 
    8   12    8     -1.74      3.74 
    8   13    8      0.69      0.11 
    8    0    9      3.89     -4.99 
    8    1    9     17.73      1.89 
    8    2    9      1.43      0.43 
    8    3    9    -25.79     -4.60 
    8    4    9     -4.60      5.77 
    8    5    9      6.25      0.55 
    8    6    9     -0.21     -0.45 
    8    7    9      5.12     10.01 
    8    8    9     -1.68     -3.99 
    8    9    9     -0.27    -10.08 
    8   10    9      4.04     -0.34 
    8   11    9     -2.86      3.71 
    8   12    9     -3.49      4.22 
    8   13    9      0.68      2.50 
    8    0   10     -8.70     22.75 
    8    1   10      0.53      7.34 
    8    2   10     -2.09    -24.06 
    8    3   10      7.31    -17.37 
    8    4   10     12.17     15.05 
    8    5   10    -13.11     11.49 
    8    6   10     -6.99     -6.04 
    8    7   10      2.56      0.16 
    8    8   10     -2.58      3.92 
    8    9   10      7.54     -5.08 
    8   10   10      2.85     -2.22 
    8   11   10     -3.99      7.58 
    8   12   10     -0.44      0.21 
    8   13   10     -0.41     -3.25 
    8    0   11      0.62     -6.28 
    8    1   11      3.67      8.21 
    8    2   11      0.92      0.82 
    8    3   11    -10.98     -4.82 
    8    4   11     -7.76      6.84 
    8    5   11     10.71    -11.95 
    8    6   11      8.64    -10.77 
    8    7   11     -6.96     16.11 
    8    8   11     -4.48      8.05 
    8    9   11      5.18     -6.82 
    8   10   11      0.86      0.97 
    8   11   11     -1.05     -1.98 
    8   12   11     -3.97     -1.52 
    8    0   12     20.30     19.56 
    8    1   12      2.69     -4.95 
    8    2   12     -5.74     -9.18 
    8    3   12     -3.75      6.80 
    8    4   12    -14.81     -7.00 
    8    5   12      0.92     -7.25 
    8    6   12     17.14      9.05 
    8    7   12     -0.37     11.13 
    8    8   12     -9.51     -6.19 
    8    9   12     -1.12     -5.52 
    8   10   12      0.76      5.86 
    8   11   12      2.92     -1.07 
    8   12   12      1.61     -3.62 
    8    0   13    -16.76     -9.36 
    8    1   13    -13.40     -8.72 
    8    2   13     13.50      6.09 
    8    3   13     19.83     10.90 
    8    4   13    -10.36     -0.06 
    8    5   13     -1.15      3.31 
    8    6   13      8.16      0.58 
    8    7   13     -9.59    -11.28 
    8    8   13     -1.88     -2.43 
    8    9   13      6.58      4.47 
    8   10   13     -0.52     -0.07 
    8   11   13     -1.20      0.66 
    8   12   13      1.28      0.40 
    8    0   14      3.54    -22.62 
    8    1   14      0.16      4.35 
    8    2   14     -2.09     15.47 
    8    3   14     -4.13     -8.28 
    8    4   14      2.79     -3.31 
    8    5   14      6.04      4.32 
    8    6   14     -5.60      2.58 
    8    7   14      3.16     -1.60 
    8    8   14      4.57     -2.48 
    8    9   14     -6.74      0.85 
    8   10   14     -1.77      0.62 
    8   11   14      1.75     -1.08 
    8   12   14     -0.83      0.27 
    8    0   15      6.54      7.00 
    8    1   15     -1.50     -0.78 
    8    2   15     -1.19     -0.24 
    8    3   15      8.37     -2.32 
    8    4   15     -0.16     -6.57 
    8    5   15    -10.93      8.25 
    8    6   15     -3.51      9.60 
    8    7   15      6.07    -12.24 
    8    8   15     -0.14     -5.70 
    8    9   15     -2.91      6.70 
    8   10   15      1.66      0.42 
    8   11   15      1.16      0.05 
    8    0   16      9.18     -8.35 
    8    1   16     -1.18      3.48 
    8    2   16    -11.27      3.27 
    8    3   16      6.48     -4.85 
    8    4   16     13.99      3.20 
    8    5   16     -6.81      7.10 
    8    6   16    -10.86     -4.89 
    8    7   16      3.16     -7.75 
    8    8   16      6.35      1.60 
    8    9   16      2.55     -1.48 
    8   10   16     -2.05     -2.00 
    8   11   16     -2.34      0.99 
    8    0   17      3.66      6.15 
    8    1   17      3.61      5.87 
    8    2   17    -11.04     -5.46 
    8    3   17     -9.24     -8.42 
    8    4   17     16.02      0.18 
    8    5   17      2.73     -0.64 
    8    6   17     -9.17     -2.49 
    8    7   17      6.03      0.67 
    8    8   17      2.67      3.19 
    8    9   17     -4.69      1.70 
    8   10   17     -0.57     -0.93 
    8   11   17      1.54      0.34 
    8    0   18     -1.68      5.30 
    8    1   18     -0.94     -6.36 
    8    2   18      0.94     -1.75 
    8    3   18      0.64     10.56 
    8    4   18     -0.91     -2.15 
    8    5   18     -0.69     -7.44 
    8    6   18      1.56      0.23 
    8    7   18     -1.82     -0.14 
    8    8   18      3.26      3.59 
    8    9   18      1.67      1.24 
    8   10   18     -0.95     -1.82 
    8    0   19      4.45    -16.43 
    8    1   19      1.99      1.03 
    8    2   19     -0.60      6.15 
    8    3   19     -3.52     -0.06 
    8    4   19      0.10      3.94 
    8    5   19      3.20     -3.64 
    8    6   19      0.00     -2.87 
    8    7   19     -2.99      4.27 
    8    8   19      3.17      0.92 
    8    9   19      1.37     -1.76 
    8   10   19     -1.41     -1.97 
    8    0   20     -8.66      0.17 
    8    1   20     -0.12      0.97 
    8    2   20     10.80      0.37 
    8    3   20     -5.13     -3.12 
    8    4   20     -5.87     -4.79 
    8    5   20      4.79     -1.07 
    8    6   20      0.94      1.38 
    8    7   20     -0.22      4.25 
    8    8   20     -1.94      3.57 
    8    9   20     -2.00      2.26 
    8    0   21     -1.02     -6.09 
    8    1   21     -2.14      0.75 
    8    2   21      3.89      7.51 
    8    3   21      6.83      1.75 
    8    4   21     -6.45     -2.76 
    8    5   21     -0.63      0.36 
    8    6   21      3.67      3.64 
    8    7   21     -3.58     -0.06 
    8    8   21     -2.42     -2.42 
    8    9   21      1.78      1.55 
    8    0   22     -4.51     10.84 
    8    1   22      1.67      6.11 
    8    2   22      1.90     -7.47 
    8    3   22     -0.60     -5.05 
    8    4   22      0.80      2.68 
    8    5   22      2.47      3.23 
    8    6   22      1.53      1.64 
    8    7   22     -1.91     -0.73 
    8    8   22     -4.79     -4.01 
    8    0   23     -1.01      7.49 
    8    1   23     -5.52     -3.95 
    8    2   23     -1.54     -4.44 
    8    3   23      2.87      3.44 
    8    4   23      2.81      2.22 
    8    5   23     -1.97      3.11 
    8    6   23     -3.07     -1.20 
    8    7   23      3.17     -3.94 
    8    8   23      0.21     -0.33 
    8    0   24      2.54     -0.48 
    8    1   24      0.31     -4.62 
    8    2   24     -1.80     -1.38 
    8    3   24      0.48      7.91 
    8    4   24     -4.06      5.32 
    8    5   24     -0.93     -1.14 
    8    6   24      2.21     -2.64 
    8    7   24     -0.42     -2.18 
    8    0   25      2.05      7.32 
    8    1   25      3.29     -0.22 
    8    2   25     -1.05     -7.37 
    8    3   25     -1.24     -3.32 
    8    4   25     -0.11      2.32 
    8    5   25     -2.36      1.37 
    8    6   25      0.84     -1.43 
    8    0   26      5.11     -5.41 
    8    1   26      1.52     -2.98 
    8    2   26     -1.61      3.23 
    8    3   26      0.37      1.51 
    8    4   26     -2.18     -2.64 
    8    5   26     -4.04     -1.30 
    8    0   27     -1.11     -2.27 
    8    1   27     -0.18      0.49 
    8    2   27      2.74      2.07 
    8    3   27      0.88     -1.02 
    8    0   28     -2.27      1.22 
    9    1    0    -17.10      0.06 
    9    2    0     30.08     -0.23 
    9    3    0      0.87     -0.06 
    9    4    0    -28.26      1.32 
    9    5    0     12.88      0.34 
    9    6    0     16.92     -0.27 
    9    7    0    -12.15     -0.28 
    9    8    0     -2.38      0.17 
    9    9    0     -0.91     -0.16 
    9   10    0     -0.67      0.03 
    9   11    0      9.02     -0.02 
    9   12    0     -2.68     -0.12 
    9   13    0     -3.79      0.22 
    9    1    1      1.80    -45.49 
    9    2    1    -15.54     -5.03 
    9    3    1     -0.73    -11.94 
    9    4    1     17.33      6.55 
    9    5    1     -0.76     29.06 
    9    6    1      0.46     -5.35 
    9    7    1     -0.01     -3.67 
    9    8    1    -11.33      3.66 
    9    9    1     -0.27    -14.78 
    9   10    1      3.69     -2.16 
    9   11    1      1.72     13.83 
    9   12    1      6.08     -0.38 
    9   13    1     -1.47     -4.86 
    9    1    2     -6.75     39.33 
    9    2    2     -3.95     31.13 
    9    3    2     -9.43    -40.88 
    9    4    2     -0.38     -6.48 
    9    5    2     11.58     31.74 
    9    6    2      3.77    -15.05 
    9    7    2     -8.14    -10.82 
    9    8    2     -4.69      9.25 
    9    9    2      7.92      1.67 
    9   10    2      5.15      2.42 
    9   11    2     -7.28      3.73 
    9   12    2     -4.17     -2.75 
    9   13    2      1.04     -9.26 
    9    1    3      2.10     51.48 
    9    2    3    -53.72     -0.45 
    9    3    3     -5.18      3.76 
    9    4    3     37.84      3.24 
    9    5    3      7.26    -16.68 
    9    6    3      0.25     -2.15 
    9    7    3      2.58     -4.01 
    9    8    3    -15.64     -2.86 
    9    9    3     -4.58     14.06 
    9   10    3      7.32      0.88 
    9   11    3      0.92     -9.64 
    9   12    3     -0.01      1.01 
    9   13    3      1.15      1.04 
    9    1    4     18.76      0.02 
    9    2    4     -1.01     -6.25 
    9    3    4     -2.80      1.05 
    9    4    4      4.84     -5.00 
    9    5    4    -12.64     -5.76 
    9    6    4     -5.27     13.36 
    9    7    4      8.31      9.40 
    9    8    4     -0.16    -11.19 
    9    9    4      3.46     -7.61 
    9   10    4      0.65     -0.38 
    9   11    4     -6.84      1.02 
    9   12    4     -0.30      0.22 
    9   13    4     -0.07      1.73 
    9    1    5      7.61     28.20 
    9    2    5     11.04     -2.26 
    9    3    5      1.16      2.58 
    9    4    5     -5.77     -3.48 
    9    5    5     -0.90    -25.41 
    9    6    5     -3.62      6.40 
    9    7    5     -1.69     14.62 
    9    8    5      8.98     -2.73 
    9    9    5      2.45      4.75 
    9   10    5     -1.22      2.87 
    9   11    5     -2.16    -11.33 
    9   12    5     -4.66     -1.79 
    9   13    5     -0.50      8.37 
    9    1    6     -3.68    -53.04 
    9    2    6     -2.22    -17.57 
    9    3    6     17.52     45.00 
    9    4    6      7.75      2.33 
    9    5    6    -14.00    -21.02 
    9    6    6     -8.51      9.57 
    9    7    6      7.25     -2.11 
    9    8    6      7.87     -9.25 
    9    9    6     -9.81      5.22 
    9   10    6     -8.34      0.79 
    9   11    6     12.25     -5.13 
    9   12    6      3.50     -0.54 
    9   13    6     -3.30      2.97 
    9    1    7      4.53    -40.93 
    9    2    7     61.58     17.92 
    9    3    7      3.74     15.32 
    9    4    7    -42.44    -13.98 
    9    5    7     -9.58      3.57 
    9    6    7     -0.19      4.78 
    9    7    7     -2.86     -5.94 
    9    8    7     13.97     -2.05 
    9    9    7      5.89      2.14 
    9   10    7     -6.14      2.80 
    9   11    7     -0.87      1.02 
    9   12    7      0.79      1.17 
    9   13    7      0.21     -2.11 
    9    1    8    -23.15    -20.07 
    9    2    8    -25.15     -3.50 
    9    3    8      5.94      6.16 
    9    4    8     20.02     11.01 
    9    5    8      8.89      1.32 
    9    6    8     -7.14    -10.87 
    9    7    8     -1.95     -1.64 
    9    8    8      3.76      3.44 
    9    9    8     -2.83      0.10 
    9   10    8     -2.37      3.88 
    9   11    8      4.08     -1.68 
    9   12    8     -0.92     -0.09 
    9   13    8      0.92     -0.22 
    9    1    9    -11.13    -13.29 
    9    2    9    -14.62     -7.18 
    9    3    9     -2.69     -6.21 
    9    4    9      1.17      6.08 
    9    5    9      0.23     20.09 
    9    6    9     11.19      0.21 
    9    7    9      9.56    -13.96 
    9    8    9    -10.45     -4.68 
    9    9    9     -5.41     -0.11 
    9   10    9      3.13      2.08 
    9   11    9     -1.27      9.17 
    9   12    9      0.71      1.17 
    9   13    9      1.20     -8.50 
    9    1   10     -0.26     32.66 
    9    2   10     17.18      7.98 
    9    3   10     -6.50    -18.74 
    9    4   10    -13.12     -3.15 
    9    5   10      8.49     -3.00 
    9    6   10      7.77     -0.03 
    9    7   10     -6.76     14.85 
    9    8   10     -7.77      6.41 
    9    9   10      8.03     -8.88 
    9   10   10      2.45     -4.30 
    9   11   10    -10.15      0.82 
    9   12   10      2.70      2.19 
    9    1   11     -5.49     13.93 
    9    2   11    -26.23    -16.04 
    9    3   11      0.52    -10.83 
    9    4   11     21.56      7.25 
    9    5   11      6.00     -2.50 
    9    6   11      1.05      3.73 
    9    7   11     -4.82     12.10 
    9    8   11    -10.21     -0.05 
    9    9   11      2.96    -10.36 
    9   10   11      5.04     -2.08 
    9   11   11     -1.11      1.72 
    9   12   11     -0.40     -1.01 
    9    1   12     18.91     24.52 
    9    2   12     11.13      6.92 
    9    3   12     -9.15     -8.50 
    9    4   12    -12.37     -9.76 
    9    5   12      0.17      3.77 
    9    6   12      5.17      2.69 
    9    7   12     -0.70     -8.75 
    9    8   12     -3.97     -0.30 
    9    9   12      1.07      7.10 
    9   10   12      4.90      1.60 
    9   11   12     -1.46      0.71 
    9   12   12     -0.34     -2.47 
    9    1   13     14.45      7.80 
    9    2   13      2.88     11.56 
    9    3   13     -5.20      6.95 
    9    4   13      5.71     -3.48 
    9    5   13      3.00    -12.47 
    9    6   13    -13.15     -8.12 
    9    7   13     -7.61      9.07 
    9    8   13      9.84      7.52 
    9    9   13      4.55     -1.59 
    9   10   13     -1.57     -4.31 
    9   11   13      0.75     -3.86 
    9   12   13      0.19     -1.49 
    9    1   14      0.86     -4.60 
    9    2   14    -13.24     -7.91 
    9    3   14     -1.66     -8.95 
    9    4   14     10.10      6.22 
    9    5   14     -0.29     17.60 
    9    6   14     -9.46     -5.19 
    9    7   14      1.63    -14.94 
    9    8   14      4.69      0.52 
    9    9   14     -2.24      6.13 
    9   10   14      2.41      4.13 
    9   11   14      5.70      0.44 
    9   12   14      0.76     -3.72 
    9    1   15      6.53      3.20 
    9    2   15      2.28      0.80 
    9    3   15     -1.76     -3.87 
    9    4   15     -1.53      0.68 
    9    5   15     -6.23      5.69 
    9    6   15     -5.43     -4.42 
    9    7   15      9.15     -9.13 
    9    8   15      6.83      2.70 
    9    9   15     -2.58      7.37 
    9   10   15     -3.39      1.35 
    9   11   15     -0.37     -0.32 
    9    1   16     -8.72     -5.97 
    9    2   16      5.03     -2.16 
    9    3   16      6.16      0.92 
    9    4   16     -1.47      4.10 
    9    5   16     -1.66     -3.05 
    9    6   16      2.57     -0.90 
    9    7   16      1.22      4.23 
    9    8   16     -1.69      2.20 
    9    9   16     -0.95     -0.88 
    9   10   16     -0.85     -4.23 
    9   11   16     -1.39      1.07 
    9    1   17     -6.68     -2.48 
    9    2   17      3.59     -4.72 
    9    3   17      5.20     -3.37 
    9    4   17     -5.46     -0.08 
    9    5   17     -2.09      6.05 
    9    6   17      5.78      7.32 
    9    7   17     -0.06     -1.90 
    9    8   17     -3.30     -6.54 
    9    9   17      0.27      2.67 
    9   10   17     -0.20      0.97 
    9    1   18     -1.98     -5.84 
    9    2   18      0.12      7.32 
    9    3   18      3.11     13.33 
    9    4   18     -4.09     -5.11 
    9    5   18     -2.38    -12.25 
    9    6   18     11.28      4.76 
    9    7   18      3.01      6.59 
    9    8   18     -4.48     -1.45 
    9    9   18     -0.23     -0.99 
    9   10   18     -1.17     -2.24 
    9    1   19     -0.95    -10.44 
    9    2   19      0.62      5.61 
    9    3   19     -4.06      7.94 
    9    4   19     -1.74     -4.49 
    9    5   19      8.99     -4.84 
    9    6   19      2.72      6.84 
    9    7   19     -5.40      7.22 
    9    8   19     -3.06     -2.12 
    9    9   19     -2.18     -4.57 
    9   10   19      0.35     -0.38 
    9    1   20     -2.38     -9.04 
    9    2   20     -1.41     -0.31 
    9    3   20      1.27      3.56 
    9    4   20     -2.05      0.11 
    9    5   20      1.36     -2.49 
    9    6   20     -2.43      4.28 
    9    7   20     -5.23      5.02 
    9    8   20      1.31     -3.16 
    9    9   20      2.55     -3.61 
    9    1   21      1.98     -0.47 
    9    2   21      3.53      2.78 
    9    3   21     -4.94     -1.42 
    9    4   21      2.25     -2.17 
    9    5   21      2.06     -4.91 
    9    6   21     -4.07     -3.79 
    9    7   21     -0.59      3.82 
    9    8   21      0.30      1.99 
    9    9   21      0.19     -2.98 
    9    1   22      1.05      1.97 
    9    2   22     10.52      1.76 
    9    3   22     -0.83     -2.97 
    9    4   22     -4.49     -4.20 
    9    5   22      1.40     -2.71 
    9    6   22     -7.41      1.29 
    9    7   22     -4.29     -0.16 
    9    8   22      3.12      0.18 
    9    1   23     -1.60      7.63 
    9    2   23      0.41      0.52 
    9    3   23      5.99     -2.36 
    9    4   23     -1.49      1.48 
    9    5   23     -7.98      1.60 
    9    6   23      3.44     -4.30 
    9    7   23      4.63     -2.99 
    9    1   24      2.18      8.50 
    9    2   24      0.36     -1.92 
    9    3   24     -4.38     -3.25 
    9    4   24      3.41      2.79 
    9    5   24     -1.59      1.68 
    9    6   24      3.93     -3.26 
    9    7   24      4.19     -1.56 
    9    1   25      0.42     -4.63 
    9    2   25     -4.03     -3.33 
    9    3   25      1.19      2.69 
    9    4   25     -1.62      2.22 
    9    5   25     -0.73      0.98 
    9    6   25      3.42      3.33 
    9    1   26     -0.04      3.94 
    9    2   26     -7.37      1.34 
    9    3   26      0.03     -2.73 
    9    4   26      1.89      2.40 
    9    1   27      3.69     -3.08 
    9    2   27      1.40     -1.37 
    9    3   27     -4.39      0.49 
   10    0    0     31.14      0.10 
   10    1    0      2.09     -0.36 
   10    2    0    -38.72      0.42 
   10    3    0      3.95      0.23 
   10    4    0     54.46     -0.24 
   10    5    0     -6.09     -0.07 
   10    6    0    -39.31     -0.26 
   10    7    0     -6.12     -0.01 
   10    8    0      9.60     -0.01 
   10    9    0      9.41      0.01 
   10   10    0      7.60     -0.04 
   10   11    0     -9.23      0.16 
   10   12    0     -9.09     -0.10 
   10   13    0     -0.43     -0.06 
   10    0    1     -2.26     18.30 
   10    1    1      5.98    -11.00 
   10    2    1     -9.80      0.56 
   10    3    1    -12.80     14.85 
   10    4    1     23.73    -16.59 
   10    5    1     10.70      5.59 
   10    6    1    -24.07      6.13 
   10    7    1      0.02    -17.63 
   10    8    1     10.35      8.00 
   10    9    1     -5.97     13.17 
   10   10    1     -2.39     -7.71 
   10   11    1      3.87     -8.31 
   10   12    1     -0.52      0.01 
   10   13    1     -0.27      0.47 
   10    0    2    -10.81     33.31 
   10    1    2     -6.06     40.22 
   10    2    2     -3.31    -13.46 
   10    3    2      7.60    -59.22 
   10    4    2     10.51     -8.93 
   10    5    2      6.07     24.10 
   10    6    2     -4.15      0.51 
   10    7    2    -10.58      8.27 
   10    8    2     -2.84      7.92 
   10    9    2      3.22    -11.08 
   10   10    2     -0.97     -6.78 
   10   11    2      0.87     -0.95 
   10   12    2      0.92      2.08 
   10   13    2      0.30      3.25 
   10    0    3     -1.19    -17.09 
   10    1    3     13.12     16.85 
   10    2    3    -10.92     -0.92 
   10    3    3    -23.45    -26.26 
   10    4    3     22.24     13.96 
   10    5    3     14.33      7.60 
   10    6    3    -15.34     -6.48 
   10    7    3     -0.81      6.79 
   10    8    3      1.07     -6.43 
   10    9    3     -1.75    -10.17 
   10   10    3      4.46      9.52 
   10   11    3      0.93     11.71 
   10   12    3      1.87     -2.26 
   10   13    3     -0.64     -1.93 
   10    0    4    -15.68     -8.26 
   10    1    4      0.78     -6.68 
   10    2    4     34.82      0.02 
   10    3    4     -5.57     -1.92 
   10    4    4    -54.92      5.46 
   10    5    4      0.94     18.64 
   10    6    4     36.81     -2.08 
   10    7    4      5.83    -13.84 
   10    8    4     -6.03      7.61 
   10    9    4     -5.08      3.34 
   10   10    4     -8.72    -11.19 
   10   11    4      1.75     -0.07 
   10   12    4      8.03      6.16 
   10   13    4      3.16     -1.14 
   10    0    5    -12.32    -11.09 
   10    1    5      6.48     -4.71 
   10    2    5     17.14      0.76 
   10    3    5     -6.59     11.25 
   10    4    5    -18.82     11.88 
   10    5    5      0.30    -18.81 
   10    6    5     13.68     -5.66 
   10    7    5     -4.05     17.24 
   10    8    5     -3.52     -2.71 
   10    9    5      8.52     -5.88 
   10   10    5     -1.67      3.53 
   10   11    5     -3.30     -1.72 
   10   12    5      2.79     -0.49 
   10   13    5     -1.40      3.05 
   10    0    6     -9.74    -12.39 
   10    1    6      7.93     -8.15 
   10    2    6     19.19      6.57 
   10    3    6     -8.28     18.61 
   10    4    6    -23.98     -1.27 
   10    5    6    -11.98     -9.08 
   10    6    6     11.70      0.03 
   10    7    6     18.08    -14.39 
   10    8    6      1.54     -3.21 
   10    9    6     -3.49     16.50 
   10   10    6     -3.96      4.99 
   10   11    6      0.35     -6.54 
   10   12    6      2.07     -3.91 
   10   13    6      0.10     -0.42 
   10    0    7     14.71      4.81 
   10    1    7    -11.67     -1.12 
   10    2    7     -3.59      3.88 
   10    3    7     17.92      4.29 
   10    4    7     -6.28     -7.38 
   10    5    7     -7.90     -3.56 
   10    6    7      0.59     -2.96 
   10    7    7      0.66      0.25 
   10    8    7      7.17      9.65 
   10    9    7     -1.58      3.18 
   10   10    7     -7.76     -4.92 
   10   11    7      1.85     -6.76 
   10   12    7     -2.58     -0.23 
   10   13    7      0.53      0.15 
   10    0    8     -7.28    -16.69 
   10    1    8     -3.05     -1.52 
   10    2    8    -16.00      9.53 
   10    3    8      6.90      7.57 
   10    4    8     42.74     -0.38 
   10    5    8      2.13    -10.63 
   10    6    8    -24.39     -1.66 
   10    7    8     -4.85      6.99 
   10    8    8     -1.31     -6.66 
   10    9    8     -1.07     -3.53 
   10   10    8      9.09     10.68 
   10   11    8      1.82      0.93 
   10   12    8     -3.17     -6.92 
   10   13    8     -1.33      1.08 
   10    0    9     32.48      2.73 
   10    1    9    -10.17      5.56 
   10    2    9    -28.75     -1.39 
   10    3    9     15.11    -13.23 
   10    4    9     12.82     -1.89 
   10    5    9     -4.02     11.38 
   10    6    9      3.44      2.62 
   10    7    9      3.50     -6.70 
   10    8    9     -9.89     -3.81 
   10    9    9     -7.15      1.11 
   10   10    9      6.23      3.08 
   10   11    9      1.65      1.37 
   10   12    9     -1.09      0.13 
   10   13    9      1.77     -1.90 
   10    0   10     37.09      6.60 
   10    1   10     -2.63      1.05 
   10    2   10    -31.33     -3.86 
   10    3   10      3.45     -2.60 
   10    4   10     20.84      2.19 
   10    5   10      5.65     -3.15 
   10    6   10    -14.42      4.66 
   10    7   10     -7.03     14.43 
   10    8   10      7.52     -1.98 
   10    9   10      5.63    -16.62 
   10   10   10      1.56     -0.68 
   10   11   10     -3.86      8.53 
   10   12   10     -4.72     -0.45 
   10    0   11    -16.83     -2.38 
   10    1   11      8.77     -8.33 
   10    2   11     11.42      1.15 
   10    3   11    -13.51     10.45 
   10    4   11     -0.95     -1.49 
   10    5   11      2.50      1.04 
   10    6   11      3.40      6.91 
   10    7   11      0.66     -6.78 
   10    8   11     -6.25     -7.20 
   10    9   11     -3.15      2.64 
   10   10   11      2.95      2.08 
   10   11   11      1.59      1.41 
   10   12   11      4.48      0.19 
   10    0   12     20.58     24.79 
   10    1   12      2.09      8.14 
   10    2   12     -9.02    -10.25 
   10    3   12     -4.51     -9.70 
   10    4   12    -11.86     -4.70 
   10    5   12     -2.33      0.32 
   10    6   12      8.02      1.51 
   10    7   12      2.79     -1.56 
   10    8   12      5.88      5.78 
   10    9   12      0.62      1.35 
   10   10   12     -5.04     -7.22 
   10   11   12     -3.15     -0.96 
   10   12   12      0.06      3.84 
   10    0   13    -21.62     -7.30 
   10    1   13      3.63      0.36 
   10    2   13     17.76      3.77 
   10    3   13     -5.16      1.23 
   10    4   13     -5.73      0.48 
   10    5   13     -1.55      4.94 
   10    6   13     -6.45     -4.47 
   10    7   13      3.91     -6.60 
   10    8   13     10.13      7.65 
   10    9   13      2.89      2.40 
   10   10   13     -3.85     -9.29 
   10   11   13     -3.12     -0.10 
   10   12   13      0.51      4.79 
   10    0   14    -16.92     -4.46 
   10    1   14     -0.75     -8.43 
   10    2   14     14.58     -5.24 
   10    3   14      2.32      9.53 
   10    4   14    -10.72     11.78 
   10    5   14     -5.39     -0.02 
   10    6   14     10.55     -5.99 
   10    7   14      6.24     -7.04 
   10    8   14     -6.24      3.82 
   10    9   14     -9.73     10.24 
   10   10   14      0.17     -1.57 
   10   11   14      7.47     -5.11 
   10    0   15      4.66      5.62 
   10    1   15     -1.10      7.52 
   10    2   15     -3.03     -2.98 
   10    3   15      2.83    -11.90 
   10    4   15     -1.66      3.59 
   10    5   15      0.50      1.44 
   10    6   15      1.32     -5.49 
   10    7   15     -1.42      6.00 
   10    8   15     -1.84      2.90 
   10    9   15      1.35      1.44 
   10   10   15      1.95     -0.68 
   10   11   15      1.29     -3.89 
   10    0   16    -16.61    -13.12 
   10    1   16      2.53     -4.29 
   10    2   16     13.86      1.95 
   10    3   16     -0.90      6.34 
   10    4   16     -5.27      6.42 
   10    5   16     -0.80     -1.66 
   10    6   16      1.16     -4.83 
   10    7   16     -3.64      3.74 
   10    8   16     -2.57     -2.84 
   10    9   16      2.20      0.30 
   10   10   16      2.44      5.12 
   10   11   16      2.56      1.18 
   10    0   17     -5.34      0.12 
   10    1   17     -0.70     -0.74 
   10    2   17      1.87      0.08 
   10    3   17     -0.59      3.81 
   10    4   17      0.32     -1.49 
   10    5   17      3.45     -8.02 
   10    6   17      3.36      3.55 
   10    7   17     -4.39      6.35 
   10    8   17     -7.36     -1.50 
   10    9   17     -2.91     -1.42 
   10   10   17      1.35      2.37 
   10    0   18    -10.65      5.51 
   10    1   18     -1.52      5.23 
   10    2   18      2.63      3.57 
   10    3   18      4.59     -6.83 
   10    4   18      4.82     -6.32 
   10    5   18      1.66      1.07 
   10    6   18     -2.33      4.03 
   10    7   18     -6.44     -0.42 
   10    8   18     -3.47     -3.61 
   10    9   18      5.23     -0.82 
   10   10   18      0.52     -0.47 
   10    0   19      2.14     -1.23 
   10    1   19     -1.17     -6.96 
   10    2   19     -2.81      0.32 
   10    3   19      2.72      8.54 
   10    4   19     -0.39     -2.32 
   10    5   19     -0.89     -0.50 
   10    6   19      1.33      2.94 
   10    7   19     -2.70     -1.51 
   10    8   19      3.22      0.27 
   10    9   19      2.88     -2.89 
   10    0   20      9.62      0.16 
   10    1   20      0.91     -4.13 
   10    2   20     -7.51      2.63 
   10    3   20     -4.50      3.98 
   10    4   20     -1.37     -6.73 
   10    5   20      1.93      1.25 
   10    6   20      5.87      7.58 
   10    7   20      1.56     -4.23 
   10    8   20     -1.84     -0.55 
   10    9   20      0.60      0.05 
   10    0   21     14.61      9.78 
   10    1   21      0.28      1.35 
   10    2   21     -6.47     -5.41 
   10    3   21     -0.01      0.05 
   10    4   21      0.13      0.78 
   10    5   21     -0.66     -2.39 
   10    6   21     -2.69     -0.51 
   10    7   21      2.86      0.82 
   10    8   21      4.35     -0.33 
   10    0   22     15.17     -3.27 
   10    1   22      1.95      1.08 
   10    2   22     -7.58      1.17 
   10    3   22     -3.71     -1.56 
   10    4   22      1.05      0.23 
   10    5   22     -2.79     -0.02 
   10    6   22     -1.29     -2.44 
   10    7   22      4.98      2.06 
   10    8   22      3.34      1.14 
   10    0   23    -10.20     -3.06 
   10    1   23     -0.94      4.93 
   10    2   23      6.98      1.41 
   10    3   23     -1.00     -4.03 
   10    4   23      2.17      1.97 
   10    5   23      0.90     -1.51 
   10    6   23     -5.29     -4.62 
   10    7   23      2.88      0.66 
   10    0   24      2.79     -2.70 
   10    1   24     -1.38      4.02 
   10    2   24     -1.55     -2.45 
   10    3   24      5.12     -4.70 
   10    4   24      4.97      8.59 
   10    5   24     -4.53      0.11 
   10    6   24     -3.95     -6.44 
   10    0   25     -8.86     -3.89 
   10    1   25     -1.60     -1.88 
   10    2   25      1.59      4.24 
   10    3   25      4.46     -2.80 
   10    4   25      1.71     -3.01 
   10    5   25     -5.12      4.56 
   10    0   26     -1.88      1.43 
   10    1   26     -1.56      1.22 
   10    2   26      0.57     -1.46 
   10    3   26      1.38     -0.28 
   10    4   26      0.35     -0.29 
   10    0   27      5.73      0.31 
   10    1   27      0.96      0.08 
   10    2   27     -2.77     -0.29 
   11    1    0     -8.89     -0.38 
   11    2    0     -4.13     -0.21 
   11    3    0     -2.39      0.14 
   11    4    0      2.97      0.10 
   11    5    0      3.67      0.04 
   11    6    0    -14.87     -0.16 
   11    7    0     -1.78      0.16 
   11    8    0     19.86      0.21 
   11    9    0     -2.65      0.02 
   11   10    0    -12.47     -0.11 
   11   11    0      2.55      0.54 
   11   12    0      3.62      0.01 
   11   13    0      3.48     -1.28 
   11    1    1     -4.07      9.60 
   11    2    1     -1.21    -15.09 
   11    3    1     12.98    -21.82 
   11    4    1     11.00      1.87 
   11    5    1     -1.68     19.70 
   11    6    1     -5.62      7.59 
   11    7    1    -11.95     -5.02 
   11    8    1     -9.36     -2.46 
   11    9    1     12.34     -5.30 
   11   10    1     14.96     -4.11 
   11   11    1     -2.58      2.40 
   11   12    1     -7.44      6.55 
   11   13    1     -2.05      3.25 
   11    1    2      7.82    -60.06 
   11    2    2      3.35     -1.55 
   11    3    2     -2.23     15.99 
   11    4    2      9.39     -1.72 
   11    5    2     -0.79      6.34 
   11    6    2    -15.57     -1.37 
   11    7    2      1.39     -4.27 
   11    8    2      5.55      4.12 
   11    9    2     -4.04     -2.05 
   11   10    2      1.84     -5.84 
   11   11    2      3.82      3.81 
   11   12    2     -3.46      2.85 
   11   13    2      0.52     -4.48 
   11    1    3    -12.08     15.45 
   11    2    3     11.80     14.02 
   11    3    3     -0.64     21.03 
   11    4    3     -7.64     -1.91 
   11    5    3     10.98    -28.08 
   11    6    3      7.10     -4.70 
   11    7    3     -8.89      9.08 
   11    8    3     -9.02     -1.43 
   11    9    3      2.92      3.60 
   11   10    3      6.99      6.72 
   11   11    3     -0.66     -2.15 
   11   12    3     -2.59     -4.82 
   11   13    3      0.39     -1.45 
   11    1    4      5.80     -0.12 
   11    2    4     -8.24      4.40 
   11    3    4     -2.39     22.82 
   11    4    4      0.09     -1.52 
   11    5    4      0.59    -22.60 
   11    6    4     11.45     -5.49 
   11    7    4     -0.18      8.58 
   11    8    4    -13.55      0.69 
   11    9    4      4.25     -6.26 
   11   10    4      7.15      1.70 
   11   11    4     -4.83      4.21 
   11   12    4      0.61      0.28 
   11   13    4     -0.76      0.01 
   11    1    5     -3.98    -12.93 
   11    2    5      9.70      4.58 
   11    3    5    -11.08      1.52 
   11    4    5    -14.27     -0.45 
   11    5    5      4.12      4.25 
   11    6    5      4.96     -5.75 
   11    7    5      9.74     -6.74 
   11    8    5      8.89      8.60 
   11    9    5    -10.66      9.80 
   11   10    5    -10.97     -4.44 
   11   11    5      0.40     -6.23 
   11   12    5      5.44     -3.11 
   11   13    5      0.57     -0.52 
   11    1    6      0.40     15.57 
   11    2    6     -6.95      3.45 
   11    3    6      0.05     -7.84 
   11    4    6    -11.07     -5.60 
   11    5    6      2.24     -0.27 
   11    6    6     21.49      7.74 
   11    7    6     -2.72      0.73 
   11    8    6    -10.98     -0.62 
   11    9    6      5.58      0.83 
   11   10    6      1.11     -2.48 
   11   11    6     -4.31     -3.36 
   11   12    6      1.97      2.11 
   11   13    6      0.72      3.82 
   11    1    7     14.46     -6.78 
   11    2    7     -6.38      2.52 
   11    3    7     10.06    -15.58 
   11    4    7      9.05     -2.95 
   11    5    7    -19.59     21.45 
   11    6    7     -8.96     -2.84 
   11    7    7      4.50     -3.96 
   11    8    7      1.99      5.91 
   11    9    7      4.56     -8.00 
   11   10    7      4.28     -5.67 
   11   11    7      1.78      3.94 
   11   12    7     -4.53      1.15 
   11   13    7     -3.46     -0.03 
   11    1    8     -8.69     23.43 
   11    2    8     18.25     -5.24 
   11    3    8     10.98    -29.81 
   11    4    8     -7.47      4.57 
   11    5    8     -6.59     23.22 
   11    6    8     -2.73     -2.09 
   11    7    8      1.47    -10.13 
   11    8    8      2.94     -0.33 
   11    9    8     -4.03      4.69 
   11   10    8      1.81      2.50 
   11   11    8      0.86      1.54 
   11   12    8     -4.49     -1.83 
   11   13    8     -0.66     -3.27 
   11    1    9      4.76    -12.31 
   11    2    9     -6.00     -1.21 
   11    3    9      3.57     10.81 
   11    4    9      6.84     -1.71 
   11    5    9     -0.34    -11.12 
   11    6    9      3.76      7.51 
   11    7    9     -6.36     11.77 
   11    8    9    -10.46     -8.85 
   11    9    9      7.48    -10.99 
   11   10    9      6.44      4.81 
   11   11    9     -0.99      4.05 
   11   12    9     -1.33      2.16 
   11    1   10    -17.96     11.43 
   11    2   10     12.94     -3.25 
   11    3   10      5.87     -1.61 
   11    4   10     -6.24      6.05 
   11    5   10     -0.71     -3.05 
   11    6   10     -3.00     -4.83 
   11    7   10      0.64     -1.87 
   11    8   10      5.50     -2.56 
   11    9   10      0.16      3.41 
   11   10   10     -3.59      3.59 
   11   11   10      0.56      1.55 
   11   12   10      1.85     -1.82 
   11    1   11     -3.17     -7.54 
   11    2   11     -1.49    -11.63 
   11    3   11     -9.58     16.92 
   11    4   11      0.74      6.19 
   11    5   11     12.42    -17.69 
   11    6   11     -2.67      3.98 
   11    7   11     -1.78      1.02 
   11    8   11      2.97     -7.73 
   11    9   11     -6.64      8.56 
   11   10   11     -2.05      7.15 
   11   11   11      3.92     -2.24 
   11   12   11      1.14     -0.19 
   11    1   12      8.45    -20.62 
   11    2   12    -12.14      4.24 
   11    3   12     -2.01     14.99 
   11    4   12     11.77     -3.68 
   11    5   12      1.17     -8.96 
   11    6   12     -2.62      4.60 
   11    7   12     -0.80      5.86 
   11    8   12      0.94      2.12 
   11    9   12     -1.56     -1.04 
   11   10   12     -2.30     -5.91 
   11   11   12      3.60     -2.92 
   11   12   12      2.57      3.49 
   11    1   13     -8.75     15.75 
   11    2   13     -3.72      6.61 
   11    3   13     -0.49     -1.04 
   11    4   13      2.73      2.23 
   11    5   13      3.72     -0.72 
   11    6   13     -6.14     -6.57 
   11    7   13     -0.71     -4.17 
   11    8   13      8.91      2.76 
   11    9   13     -4.50      3.03 
   11   10   13     -6.78     -0.77 
   11   11   13      3.34     -0.66 
   11    1   14     15.41    -10.74 
   11    2   14     -8.40      3.69 
   11    3   14     -2.11      6.52 
   11    4   14      8.06     -2.41 
   11    5   14     -2.57     -3.04 
   11    6   14     -2.51     -0.87 
   11    7   14      1.20      4.28 
   11    8   14     -3.34      0.56 
   11    9   14      0.42     -4.90 
   11   10   14      2.53     -0.16 
   11   11   14      1.25      1.11 
   11    1   15     -2.71     -9.72 
   11    2   15      4.41     10.04 
   11    3   15      2.37     -7.89 
   11    4   15     -7.64    -13.34 
   11    5   15     -1.13     14.87 
   11    6   15      9.60      3.92 
   11    7   15      0.09     -1.55 
   11    8   15     -2.25      6.32 
   11    9   15      3.81     -7.99 
   11   10   15      0.03     -6.97 
   11   11   15     -6.11      3.04 
   11    1   16      3.76      0.26 
   11    2   16      5.51     -0.11 
   11    3   16     -8.92     -2.26 
   11    4   16     -8.07      3.70 
   11    5   16      1.26      0.12 
   11    6   16      1.27     -2.01 
   11    7   16      0.51      0.82 
   11    8   16      1.08     -2.50 
   11    9   16      2.42     -2.58 
   11   10   16      0.16      3.42 
   11   11   16     -1.22      2.46 
   11    1   17     12.54     -5.94 
   11    2   17      6.69     -3.78 
   11    3   17     -0.10     -5.14 
   11    4   17     -1.26     -3.28 
   11    5   17     -4.77      7.51 
   11    6   17      0.07      4.44 
   11    7   17      1.51     -7.09 
   11    8   17     -6.19     -2.65 
   11    9   17      4.12      3.68 
   11   10   17      7.33      0.82 
   11    1   18     -0.23      6.78 
   11    2   18      7.83     -6.44 
   11    3   18     -0.89      0.37 
   11    4   18     -3.38      0.85 
   11    5   18      1.69     -0.05 
   11    6   18      0.07     -0.66 
   11    7   18     -2.58     -1.06 
   11    8   18     -0.13      1.64 
   11    9   18     -0.41      2.35 
   11   10   18      0.66      0.11 
   11    1   19     -7.07     20.53 
   11    2   19     -7.76     -5.60 
   11    3   19     -0.79      1.16 
   11    4   19      6.67     13.45 
   11    5   19      1.45     -8.63 
   11    6   19      0.97     -3.97 
   11    7   19     -1.06      0.60 
   11    8   19     -3.82     -2.56 
   11    9   19     -0.09      4.36 
   11    1   20     -7.68     14.17 
   11    2   20     -9.00      3.23 
   11    3   20      3.33     -6.13 
   11    4   20      7.70     -4.95 
   11    5   20      4.09      0.93 
   11    6   20     -1.73      2.57 
   11    7   20     -0.52     -1.00 
   11    8   20     -3.15     -1.17 
   11    9   20     -0.11      2.56 
   11    1   21     -7.21     -7.02 
   11    2   21     -3.87     -1.94 
   11    3   21      0.82      4.34 
   11    4   21     -2.12     -0.36 
   11    5   21      0.56     -1.76 
   11    6   21      2.53     -3.43 
   11    7   21     -1.19      4.50 
   11    8   21      0.50      4.10 
   11    1   22     -4.95     -0.07 
   11    2   22     -1.44      4.87 
   11    3   22      2.40     -2.36 
   11    4   22      1.76     -0.88 
   11    5   22     -5.02      5.22 
   11    6   22     -1.05      0.59 
   11    7   22      2.73     -3.98 
   11    8   22      0.28      1.02 
   11    1   23      5.05    -10.76 
   11    2   23      6.21      2.03 
   11    3   23      1.69      0.22 
   11    4   23      1.90     -4.68 
   11    5   23     -1.72      1.08 
   11    6   23     -5.46      1.31 
   11    7   23      1.57      0.06 
   11    1   24      5.44     -4.87 
   11    2   24      4.49     -0.73 
   11    3   24     -1.67      4.43 
   11    4   24     -1.68      1.31 
   11    5   24     -1.91     -1.41 
   11    6   24     -0.49     -1.61 
   11    1   25      1.22      5.15 
   11    2   25     -0.01      0.81 
   11    3   25     -0.58     -1.23 
   11    4   25      3.96     -1.40 
   11    5   25     -0.95     -0.38 
   11    1   26      3.00     -5.46 
   11    2   26     -0.78     -2.12 
   11    3   26     -3.18     -0.68 
   11    4   26     -0.34      0.09 
   11    1   27     -2.84      0.71 
   11    2   27     -4.54      0.14 
   12    0    0    -20.89     -0.03 
   12    1    0      4.88      0.10 
   12    2    0     13.64     -0.27 
   12    3    0     -2.24      0.19 
   12    4    0     -8.21     -0.01 
   12    5    0     -4.95     -0.15 
   12    6    0      3.46      0.13 
   12    7    0      2.83      0.19 
   12    8    0      1.79     -0.18 
   12    9    0      0.04     -0.18 
   12   10    0     -1.99      0.33 
   12   11    0      3.93     -0.18 
   12   12    0     -4.20     -0.16 
   12   13    0     -2.14     -0.05 
   12    0    1     35.34     -8.46 
   12    1    1      4.80    -10.33 
   12    2    1     -3.30     -0.27 
   12    3    1     -3.67      6.58 
   12    4    1    -24.20      9.16 
   12    5    1     -0.82      6.11 
   12    6    1      6.72     -0.45 
   12    7    1     -3.29     -3.72 
   12    8    1      9.23     -8.92 
   12    9    1      4.64     -6.95 
   12   10    1     -7.61     10.80 
   12   11    1     -4.25      8.29 
   12   12    1     -2.31     -3.69 
   12   13    1      1.09     -3.42 
   12    0    2      9.67      6.32 
   12    1    2     -7.40     -4.41 
   12    2    2      3.52     -6.37 
   12    3    2      6.12      2.43 
   12    4    2    -16.23      3.34 
   12    5    2      0.55      0.24 
   12    6    2     13.36     -1.77 
   12    7    2     -5.20      9.17 
   12    8    2     -6.54     -2.74 
   12    9    2      2.77     -8.98 
   12   10    2      5.88      6.16 
   12   11    2      0.94      6.38 
   12   12    2     -1.43     -5.00 
   12   13    2      0.11     -0.62 
   12    0    3     19.68     10.24 
   12    1    3     -4.15     15.70 
   12    2    3     -7.24     -1.24 
   12    3    3      6.23    -12.34 
   12    4    3     -4.82     -8.07 
   12    5    3      1.88     -9.44 
   12    6    3     -2.42     -3.59 
   12    7    3     -5.97     10.80 
   12    8    3     11.01     11.73 
   12    9    3      0.36      2.22 
   12   10    3     -9.00     -9.95 
   12   11    3     -3.66     -6.61 
   12   12    3      2.15      2.74 
   12   13    3      1.42      2.96 
   12    0    4     -7.01     13.75 
   12    1    4     -2.59     -5.58 
   12    2    4      5.34    -12.30 
   12    3    4      2.62     13.11 
   12    4    4     -0.69      3.19 
   12    5    4      3.62    -14.71 
   12    6    4     -4.75      3.89 
   12    7    4     -1.76      4.41 
   12    8    4      3.93     -3.19 
   12    9    4     -3.68      4.51 
   12   10    4     -2.86      2.74 
   12   11    4     -0.01     -5.13 
   12   12    4      5.19     -1.47 
   12   13    4      2.09      1.76 
   12    0    5    -32.92      2.24 
   12    1    5      0.75     -3.70 
   12    2    5      6.50     -1.56 
   12    3    5     -3.75      6.66 
   12    4    5     15.01      3.49 
   12    5    5      7.76     -2.34 
   12    6    5     -3.59     -0.74 
   12    7    5     -1.50     -2.65 
   12    8    5     -6.99     -2.34 
   12    9    5     -2.71      0.57 
   12   10    5      2.12     -3.76 
   12   11    5      3.68     -0.06 
   12   12    5      2.18      6.53 
   12   13    5     -1.60      0.12 
   12    0    6    -12.26     13.29 
   12    1    6      8.22      3.39 
   12    2    6     -9.70     -7.87 
   12    3    6     -7.24     -7.11 
   12    4    6     32.76      1.60 
   12    5    6     -5.25      3.88 
   12    6    6    -27.43      0.77 
   12    7    6     12.33     -5.71 
   12    8    6     12.36      5.21 
   12    9    6     -4.75      3.43 
   12   10    6     -5.69     -6.92 
   12   11    6     -2.27     -0.07 
   12   12    6     -0.46      4.04 
   12   13    6     -0.33     -0.27 
   12    0    7    -24.43     -1.99 
   12    1    7      7.20    -12.60 
   12    2    7     22.43      4.27 
   12    3    7    -12.21     15.29 
   12    4    7    -17.65     -6.87 
   12    5    7      0.03      3.46 
   12    6    7     14.33      5.99 
   12    7    7      0.39     -6.92 
   12    8    7    -10.71     -2.35 
   12    9    7      2.20      1.08 
   12   10    7      9.91      3.14 
   12   11    7      0.65      3.15 
   12   12    7     -3.30     -1.04 
   12   13    7     -1.23     -2.39 
   12    0    8     31.05    -10.58 
   12    1    8     -0.79     -2.80 
   12    2    8    -21.41      3.45 
   12    3    8     -0.07      0.35 
   12    4    8      4.53      5.03 
   12    5    8     -1.33      5.37 
   12    6    8     10.66     -7.67 
   12    7    8      0.23      3.50 
   12    8    8    -10.72      0.51 
   12    9    8      3.37     -4.54 
   12   10    8      5.92      2.94 
   12   11    8     -4.57     -0.44 
   12   12    8     -3.52     -1.06 
   12    0    9     -4.61      1.11 
   12    1    9     -7.90      5.05 
   12    2    9      8.04     -0.36 
   12    3    9     13.11     -8.57 
   12    4    9    -10.41     -6.50 
   12    5    9     -6.47      2.15 
   12    6    9      3.32      3.25 
   12    7    9      3.46      1.94 
   12    8    9      1.42      1.93 
   12    9    9      1.50      2.58 
   12   10    9      1.68      1.47 
   12   11    9     -2.28     -2.90 
   12   12    9     -3.46     -4.42 
   12    0   10     10.70    -24.81 
   12    1   10      0.52      2.14 
   12    2   10      4.76     17.15 
   12    3   10     -1.68     -2.06 
   12    4   10    -25.04     -3.95 
   12    5   10      9.33     -0.25 
   12    6   10     20.42     -2.08 
   12    7   10    -11.36      3.61 
   12    8   10     -4.44     -1.93 
   12    9   10      3.03     -2.17 
   12   10   10     -1.49      3.10 
   12   11   10      1.95     -1.66 
   12   12   10      2.11     -0.02 
   12    0   11     19.40     -2.53 
   12    1   11      2.26     11.95 
   12    2   11    -16.43     -0.05 
   12    3   11      2.96    -19.39 
   12    4   11     15.24      2.20 
   12    5   11     -3.11      8.46 
   12    6   11    -13.84      1.51 
   12    7   11      1.24     -0.83 
   12    8   11     10.32     -5.64 
   12    9   11     -1.04      0.38 
   12   10   11     -7.24      2.29 
   12   11   11      0.01     -1.71 
   12   12   11      2.45     -1.12 
   12    0   12    -15.24      2.45 
   12    1   12     -3.67      8.80 
   12    2   12     11.30      3.16 
   12    3   12      6.44    -11.50 
   12    4   12      1.51     -7.11 
   12    5   12     -5.17      7.12 
   12    6   12     -8.66      6.27 
   12    7   12      2.68    -10.21 
   12    8   12      7.52     -0.04 
   12    9   12      1.35      0.35 
   12   10   12     -3.34     -4.78 
   12   11   12     -0.26      4.82 
   12   12   12      0.89      2.40 
   12    0   13     12.53      5.71 
   12    1   13      4.56      1.57 
   12    2   13    -14.35     -0.29 
   12    3   13     -8.43     -1.79 
   12    4   13     12.52      0.69 
   12    5   13      7.44     -5.15 
   12    6   13     -4.44     -2.37 
   12    7   13     -1.30      4.49 
   12    8   13     -1.04      2.86 
   12    9   13     -5.34     -0.35 
   12   10   13     -1.31      2.25 
   12   11   13      3.01      0.24 
   12    0   14    -10.03     12.92 
   12    1   14      1.66     -8.48 
   12    2   14      0.25     -7.25 
   12    3   14      0.78     13.21 
   12    4   14     10.61     -1.70 
   12    5   14     -5.01     -2.72 
   12    6   14     -5.83      2.99 
   12    7   14      5.46     -3.00 
   12    8   14     -3.90     -2.40 
   12    9   14     -3.08      1.52 
   12   10   14      4.86     -0.26 
   12   11   14      0.30      1.81 
   12    0   15    -10.56      0.54 
   12    1   15     -3.52    -12.26 
   12    2   15      6.07      0.23 
   12    3   15     -2.17     19.23 
   12    4   15     -2.41      2.86 
   12    5   15      4.32     -8.15 
   12    6   15      3.63     -5.67 
   12    7   15     -1.17      1.39 
   12    8   15     -0.95      3.25 
   12    9   15     -1.10     -3.07 
   12   10   15      3.10     -0.93 
   12   11   15      0.49      1.35 
   12    0   16      3.16     -7.30 
   12    1   16      3.54     -4.91 
   12    2   16      1.63      4.82 
   12    3   16    -10.47      5.84 
   12    4   16     -7.63      1.98 
   12    5   16      8.22     -7.49 
   12    6   16      2.96     -3.08 
   12    7   16      0.17      8.19 
   12    8   16     -3.90     -0.62 
   12    9   16     -4.28      0.85 
   12   10   16      2.09      2.90 
   12    0   17      1.28     -0.40 
   12    1   17      0.68     -0.58 
   12    2   17      6.36     -2.33 
   12    3   17      6.05      1.86 
   12    4   17     -8.92      0.98 
   12    5   17    -10.47      2.08 
   12    6   17      0.99      1.29 
   12    7   17      2.71     -0.67 
   12    8   17      3.36     -1.77 
   12    9   17      1.46     -1.04 
   12   10   17     -2.09     -1.93 
   12    0   18     13.47     -3.58 
   12    1   18     -3.82     10.68 
   12    2   18     -7.91      3.16 
   12    3   18      3.10    -16.39 
   12    4   18      1.34     -0.48 
   12    5   18      0.96      5.43 
   12    6   18      0.27     -0.51 
   12    7   18     -6.08      3.60 
   12    8   18      2.28      1.01 
   12    9   18      3.88     -3.24 
   12   10   18     -2.03      0.62 
   12    0   19     -7.00     12.67 
   12    1   19     -3.83      6.05 
   12    2   19      3.70     -4.30 
   12    3   19      4.10    -10.21 
   12    4   19     -1.05     -1.24 
   12    5   19      0.09      2.52 
   12    6   19      3.09      1.28 
   12    7   19     -0.39      3.63 
   12    8   19     -6.10     -0.42 
   12    9   19      0.44      0.28 
   12    0   20      2.59      9.78 
   12    1   20     -1.13     -2.61 
   12    2   20     -6.32     -7.42 
   12    3   20      6.04      4.24 
   12    4   20      7.29      0.99 
   12    5   20     -2.92      3.73 
   12    6   20     -2.90      0.86 
   12    7   20     -0.74     -5.76 
   12    8   20      1.73      0.32 
   12    9   20      1.35      2.34 
   12    0   21     -3.33     -3.52 
   12    1   21     -2.96     -2.82 
   12    2   21     -1.09      0.23 
   12    3   21     -3.65      2.15 
   12    4   21      2.94      1.75 
   12    5   21      4.22      1.20 
   12    6   21      0.48     -3.27 
   12    7   21     -0.22     -2.68 
   12    8   21     -2.12      0.80 
   12    0   22     -4.49      0.62 
   12    1   22     -0.25     -5.10 
   12    2   22      7.86     -0.56 
   12    3   22     -0.09      8.86 
   12    4   22     -6.13      0.98 
   12    5   22     -0.03     -5.94 
   12    6   22     -0.34     -0.92 
   12    7   22      4.09      0.39 
   12    0   23      9.72     -5.91 
   12    1   23      6.34     -0.46 
   12    2   23     -3.73      1.76 
   12    3   23     -2.48      0.57 
   12    4   23     -0.99     -1.35 
   12    5   23      1.12      0.85 
   12    6   23     -2.13      0.06 
   12    7   23     -1.82     -1.22 
   12    0   24     -5.37     -7.64 
   12    1   24     -0.50      2.26 
   12    2   24      1.77      5.38 
   12    3   24     -1.66     -0.82 
   12    4   24      0.78     -1.85 
   12    5   24      2.44     -4.16 
   12    6   24      0.68      1.62 
   12    0   25     -1.15      0.08 
   12    1   25      1.05      1.89 
   12    2   25      0.25      2.35 
   12    3   25     -1.65      0.04 
   12    4   25      0.66     -1.59 
   12    5   25     -0.23     -1.36 
   12    0   26     -5.42     -2.21 
   12    1   26     -0.60     -0.68 
   12    2   26      0.75      1.22 
   12    3   26     -0.41      0.10 
   12    0   27     -3.51      0.67 
   13    1    0     -8.62      0.04 
   13    2    0    -60.37     -0.29 
   13    3    0      4.78     -0.41 
   13    4    0     45.32      0.06 
   13    5    0     -8.04     -0.05 
   13    6    0      2.21      0.00 
   13    7    0      7.84      0.16 
   13    8    0    -18.20      0.17 
   13    9    0      0.54      0.02 
   13   10    0      9.22      0.17 
   13   11    0     -3.72     -0.02 
   13   12    0     -0.97     -0.15 
   13   13    0     -0.26      0.18 
   13    1    1     15.04     22.55 
   13    2    1    -33.13     18.92 
   13    3    1      5.44      5.07 
   13    4    1     15.03    -15.13 
   13    5    1    -11.20     -7.30 
   13    6    1      6.34      3.21 
   13    7    1      4.56     -5.39 
   13    8    1     -2.73      4.80 
   13    9    1     -2.37      8.05 
   13   10    1     -2.75     -2.72 
   13   11    1      2.66     -3.75 
   13   12    1      1.11     -1.26 
   13   13    1      0.77     -0.77 
   13    1    2      6.27      9.71 
   13    2    2     -0.87     -3.76 
   13    3    2      6.33     16.65 
   13    4    2      1.50     -3.92 
   13    5    2     -3.86    -25.04 
   13    6    2      1.17      3.70 
   13    7    2      0.38     13.55 
   13    8    2     -0.73      2.07 
   13    9    2      0.28      1.48 
   13   10    2     -1.89     -2.36 
   13   11    2      0.88     -8.40 
   13   12    2      1.53      0.71 
   13   13    2      0.59      7.70 
   13    1    3     11.22    -27.58 
   13    2    3    -14.49    -13.45 
   13    3    3      6.04     -9.72 
   13    4    3      6.77     11.23 
   13    5    3    -12.09     13.26 
   13    6    3      1.66      0.34 
   13    7    3      0.81      1.31 
   13    8    3      2.48     -6.18 
   13    9    3      0.40     -4.24 
   13   10    3     -6.86      3.72 
   13   11    3      2.69      0.68 
   13   12    3      5.43      1.12 
   13   13    3     -0.62      2.81 
   13    1    4      0.40     10.26 
   13    2    4     34.71      6.44 
   13    3    4     -2.97     -6.04 
   13    4    4    -26.57      0.11 
   13    5    4      7.11      5.05 
   13    6    4     -4.59     -8.42 
   13    7    4     -7.08     -8.35 
   13    8    4     16.38      7.53 
   13    9    4     -0.33     12.49 
   13   10    4     -7.43      1.17 
   13   11    4      3.60     -7.86 
   13   12    4      2.56     -0.22 
   13   13    4     -0.48      0.17 
   13    1    5    -10.85    -31.73 
   13    2    5     26.91     -8.46 
   13    3    5     -7.95     13.12 
   13    4    5     -5.99      6.75 
   13    5    5     14.43     -3.95 
   13    6    5    -14.53      0.68 
   13    7    5     -5.40      2.23 
   13    8    5     10.10     -5.77 
   13    9    5     -1.43     -4.11 
   13   10    5     -4.44      1.62 
   13   11    5      0.11      2.98 
   13   12    5      0.89      1.25 
   13   13    5      2.00     -2.30 
   13    1    6     -0.97     14.61 
   13    2    6     11.74     -5.83 
   13    3    6     -8.96    -26.82 
   13    4    6     -9.09      1.52 
   13    5    6      3.91     20.32 
   13    6    6     -0.89      3.35 
   13    7    6     -0.64     -1.45 
   13    8    6      2.86     -4.66 
   13    9    6      1.05     -6.98 
   13   10    6      1.01      2.67 
   13   11    6     -2.23      9.15 
   13   12    6     -1.14     -0.05 
   13    1    7     -7.05     22.83 
   13    2    7     -7.40     -1.32 
   13    3    7     -5.57      4.73 
   13    4    7      5.99     -0.36 
   13    5    7     11.93    -13.48 
   13    6    7      3.33     -4.66 
   13    7    7     -1.46      6.28 
   13    8    7     -6.28     10.18 
   13    9    7     -1.26     -3.22 
   13   10    7      4.40     -3.91 
   13   11    7     -3.50      4.79 
   13   12    7     -2.57     -2.74 
   13    1    8      8.01     -0.22 
   13    2    8     -8.72      6.04 
   13    3    8      0.77      2.15 
   13    4    8      8.42     -5.29 
   13    5    8     -4.51     -1.89 
   13    6    8      2.50      7.63 
   13    7    8      3.59      5.11 
   13    8    8    -10.88     -4.98 
   13    9    8     -1.43    -11.97 
   13   10    8      5.12     -0.40 
   13   11    8     -0.59      8.29 
   13   12    8     -1.43     -0.20 
   13    1    9      6.35     26.93 
   13    2    9    -13.89      7.35 
   13    3    9      2.65    -16.10 
   13    4    9      0.44     -2.54 
   13    5    9     -7.68      7.79 
   13    6    9     12.68     -0.79 
   13    7    9     -1.66     -2.30 
   13    8    9     -8.37      3.07 
   13    9    9      4.49      4.26 
   13   10    9      0.35     -1.74 
   13   11    9     -2.05     -2.71 
   13   12    9      1.16     -0.63 
   13    1   10     -2.33    -12.47 
   13    2   10    -28.17      4.82 
   13    3   10      0.28     12.17 
   13    4   10     19.22     -1.02 
   13    5   10     -0.83     -2.61 
   13    6   10     -3.28     -6.80 
   13    7   10      1.78     -9.01 
   13    8   10     -2.14      5.34 
   13    9   10     -4.06      8.49 
   13   10   10      5.45     -0.23 
   13   11   10      3.83     -4.89 
   13   12   10     -2.85      1.14 
   13    1   11      4.13     -4.60 
   13    2   11      5.48      2.03 
   13    3   11      0.90     -9.25 
   13    4   11     -1.49      1.15 
   13    5   11     -6.27     16.07 
   13    6   11     -7.93      0.15 
   13    7   11      4.20    -13.09 
   13    8   11      7.53     -5.96 
   13    9   11     -2.98      8.12 
   13   10   11     -3.06      0.57 
   13   11   11      2.20     -6.20 
   13   12   11      0.34      1.14 
   13    1   12     -2.57      1.10 
   13    2   12      3.74    -10.10 
   13    3   12      2.60     -3.36 
   13    4   12      0.70      8.00 
   13    5   12     -0.67     -1.91 
   13    6   12     -4.96     -2.49 
   13    7   12     -2.33      5.96 
   13    8   12      6.46     -0.11 
   13    9   12      2.04      1.86 
   13   10   12     -2.73     -2.07 
   13   11   12     -2.79     -4.17 
   13    1   13    -13.93    -11.28 
   13    2   13     10.89     -6.25 
   13    3   13      6.10      6.50 
   13    4   13      1.02     -1.30 
   13    5   13     -3.89     -0.54 
   13    6   13     -5.90     -0.43 
   13    7   13      3.36     -0.03 
   13    8   13      2.65      1.66 
   13    9   13     -1.73     -4.08 
   13   10   13      0.87      1.37 
   13   11   13      3.98      3.53 
   13    1   14      5.82      1.94 
   13    2   14     26.77      3.92 
   13    3   14     -1.00      9.21 
   13    4   14    -21.57     -4.90 
   13    5   14      0.80    -11.85 
   13    6   14      9.89      7.15 
   13    7   14     -0.32      7.79 
   13    8   14      2.89     -6.36 
   13    9   14      1.92     -6.22 
   13   10   14     -8.48      0.12 
   13   11   14     -2.42      2.30 
   13    1   15     -5.66     -6.58 
   13    2   15     -3.11      7.12 
   13    3   15      3.13      9.07 
   13    4   15     -2.56     -3.43 
   13    5   15      2.39     -7.79 
   13    6   15      5.27      0.11 
   13    7   15     -2.30      7.96 
   13    8   15     -1.68      0.47 
   13    9   15      0.58     -4.05 
   13   10   15      0.37      0.26 
   13   11   15      0.75      1.77 
   13    1   16     -3.27     -6.03 
   13    2   16    -10.44      2.31 
   13    3   16     -4.39     -0.65 
   13    4   16      2.12     -3.04 
   13    5   16      5.34      7.46 
   13    6   16      1.56      2.49 
   13    7   16     -1.41     -4.99 
   13    8   16     -0.13     -3.07 
   13    9   16     -1.25      0.66 
   13   10   16     -0.58      2.73 
   13    1   17      4.65     -1.74 
   13    2   17     -5.19     -2.31 
   13    3   17     -3.41      4.02 
   13    4   17     -1.37      1.98 
   13    5   17      2.46     -5.87 
   13    6   17      5.20      2.64 
   13    7   17     -0.65      2.16 
   13    8   17     -2.68     -3.32 
   13    9   17     -1.12      0.11 
   13   10   17     -0.70      1.06 
   13    1   18     -4.50      2.85 
   13    2   18     -5.76     -5.32 
   13    3   18      5.20    -13.36 
   13    4   18      8.22      3.14 
   13    5   18     -1.61     12.79 
   13    6   18    -10.21     -1.82 
   13    7   18     -0.09     -4.93 
   13    8   18      3.14      1.88 
   13    9   18     -2.03      2.44 
   13    1   19      4.00      6.39 
   13    2   19      3.43     -8.62 
   13    3   19     -0.25     -2.68 
   13    4   19      0.84      2.63 
   13    5   19     -0.74     -0.24 
   13    6   19     -6.49     -3.81 
   13    7   19     -0.40     -0.96 
   13    8   19      2.75     -0.66 
   13    9   19     -0.23      0.17 
   13    1   20      3.26      4.74 
   13    2   20      2.42      4.03 
   13    3   20      1.56      6.54 
   13    4   20     -0.99     -0.77 
   13    5   20     -4.32     -7.02 
   13    6   20      1.03     -6.65 
   13    7   20      2.84      1.92 
   13    8   20      1.08      6.53 
   13    1   21      1.50      6.14 
   13    2   21     -3.11      5.27 
   13    3   21      1.82     -2.49 
   13    4   21      3.38     -2.12 
   13    5   21      0.53      6.12 
   13    6   21     -5.45     -3.19 
   13    7   21      2.61     -6.46 
   13    8   21      4.19      4.11 
   13    1   22      6.98     -1.96 
   13    2   22     -6.08     -3.41 
   13    3   22     -2.46      2.33 
   13    4   22     -2.61      4.39 
   13    5   22     -0.21     -1.77 
   13    6   22      7.19     -1.37 
   13    7   22      0.20      1.43 
   13    1   23     -0.80      0.14 
   13    2   23     -4.96      8.73 
   13    3   23     -2.75     -2.10 
   13    4   23      2.44     -2.79 
   13    5   23      3.43      0.39 
   13    6   23      3.60      4.57 
   13    1   24     -0.60     -1.21 
   13    2   24      6.24      0.90 
   13    3   24      2.63     -4.43 
   13    4   24     -2.73     -0.94 
   13    5   24      0.50      0.97 
   13    1   25     -0.43     -3.12 
   13    2   25      2.82     -0.17 
   13    3   25     -1.63      1.09 
   13    4   25     -0.60      0.65 
   13    1   26     -3.96     -0.46 
   13    2   26      2.99     -1.22 
   13    3   26      0.97      2.96 
   14    0    0    -76.16     -0.15 
   14    1    0     21.47     -0.96 
   14    2    0     47.39     -0.13 
   14    3    0    -38.61     -0.06 
   14    4    0    -12.01      0.33 
   14    5    0     17.59     -0.04 
   14    6    0      5.23     -0.22 
   14    7    0     11.00     -0.06 
   14    8    0    -11.79      0.15 
   14    9    0     -9.41      0.09 
   14   10    0      6.63     -0.08 
   14   11    0      6.00      0.19 
   14   12    0      1.92      0.11 
   14   13    0     -1.26      0.21 
   14    0    1     -2.66      4.52 
   14    1    1      8.67     29.14 
   14    2    1      5.36     -7.19 
   14    3    1     -1.07    -43.71 
   14    4    1    -14.62      2.72 
   14    5    1    -12.19     12.77 
   14    6    1     18.55      3.50 
   14    7    1      9.42     12.75 
   14    8    1     -6.99     -3.07 
   14    9    1      1.44    -11.15 
   14   10    1     -0.49     -5.76 
   14   11    1     -1.82      1.62 
   14   12    1      2.65      5.46 
   14   13    1      1.03      1.79 
   14    0    2      3.94    -17.86 
   14    1    2      4.05    -11.29 
   14    2    2      0.35      2.81 
   14    3    2     -6.40     19.06 
   14    4    2     -0.62     13.52 
   14    5    2     -0.69    -10.80 
   14    6    2     -2.67     -7.90 
   14    7    2      4.47      5.86 
   14    8    2      4.52     -4.54 
   14    9    2     -1.54     -4.29 
   14   10    2     -1.60      8.63 
   14   11    2     -0.44      2.02 
   14   12    2      1.72     -6.46 
   14   13    2     -1.38      2.07 
   14    0    3    -18.25     -1.35 
   14    1    3      2.40    -31.56 
   14    2    3     17.96     11.11 
   14    3    3     -0.78     46.36 
   14    4    3    -21.56     -9.80 
   14    5    3     -8.40    -11.88 
   14    6    3     20.42      0.90 
   14    7    3      8.56    -12.76 
   14    8    3     -6.01      4.47 
   14    9    3     -2.58     14.02 
   14   10    3     -3.31      1.65 
   14   11    3      0.38     -7.26 
   14   12    3      2.92     -3.78 
   14   13    3      1.17     -0.09 
   14    0    4     63.14     17.65 
   14    1    4    -18.36      4.43 
   14    2    4    -43.83    -10.78 
   14    3    4     31.50     -3.61 
   14    4    4     15.53      6.44 
   14    5    4    -10.53     -5.90 
   14    6    4     -5.67     -1.78 
   14    7    4     -9.85      6.93 
   14    8    4      7.58     -2.79 
   14    9    4      9.22     -3.90 
   14   10    4     -5.45      2.21 
   14   11    4     -0.98     -2.01 
   14   12    4     -1.27     -0.28 
   14    0    5      2.99    -15.65 
   14    1    5     -9.19    -18.99 
   14    2    5     -0.11      5.86 
   14    3    5      5.78     25.98 
   14    4    5      2.24      3.57 
   14    5    5      2.48     -3.15 
   14    6    5     -7.15     -4.43 
   14    7    5      0.77    -12.05 
   14    8    5      0.41     -2.73 
   14    9    5     -6.13      6.88 
   14   10    5      2.78      6.31 
   14   11    5      4.17      4.74 
   14   12    5     -3.94     -5.04 
   14    0    6     10.54      8.06 
   14    1    6     -4.33     -0.62 
   14    2    6    -12.21     -3.10 
   14    3    6      7.36     -2.47 
   14    4    6      7.98     -4.51 
   14    5    6      1.29      4.68 
   14    6    6      3.09      4.29 
   14    7    6     -6.93      0.63 
   14    8    6     -9.49      5.67 
   14    9    6      2.02     -0.04 
   14   10    6      9.87     -6.82 
   14   11    6     -0.94      0.79 
   14   12    6     -4.60      2.86 
   14    0    7     15.83     12.11 
   14    1    7     -1.33     19.51 
   14    2    7    -15.67    -10.12 
   14    3    7      4.84    -24.14 
   14    4    7     20.82      4.83 
   14    5    7      0.96     -5.16 
   14    6    7    -16.91      3.12 
   14    7    7     -5.71     18.60 
   14    8    7      0.90     -6.54 
   14    9    7      3.82    -12.24 
   14   10    7      6.22     -0.11 
   14   11    7     -1.39      4.58 
   14   12    7     -3.08      1.86 
   14    0    8    -28.69     -1.71 
   14    1    8     11.37     -1.37 
   14    2    8     22.53      6.33 
   14    3    8    -17.42      2.67 
   14    4    8    -14.00     -6.87 
   14    5    8      2.53      0.55 
   14    6    8      2.74     -0.55 
   14    7    8      8.42     -5.11 
   14    8    8     -0.86      5.45 
   14    9    8     -4.81      3.99 
   14   10    8      0.11     -2.80 
   14   11    8      0.00      2.34 
   14   12    8     -0.26      0.71 
   14    0    9     -9.45     14.80 
   14    1    9      3.93      9.04 
   14    2    9      1.00     -4.51 
   14    3    9     -5.15    -13.75 
   14    4    9      7.97     -3.69 
   14    5    9      3.00      4.37 
   14    6    9     -6.95      3.97 
   14    7    9     -5.75      4.58 
   14    8    9      6.27      4.69 
   14    9    9      6.40     -3.62 
   14   10    9     -4.20     -7.96 
   14   11    9     -1.74     -3.23 
   14   12    9      3.48      4.65 
   14    0   10    -22.59     -7.54 
   14    1   10      0.80      0.71 
   14    2   10     20.83      4.60 
   14    3   10     -3.29     -1.94 
   14    4   10    -12.15     -0.95 
   14    5   10     -0.78      3.73 
   14    6   10      2.95      0.37 
   14    7   10     -0.44     -5.96 
   14    8   10      4.41     -3.29 
   14    9   10     -2.83      1.37 
   14   10   10     -7.42      2.19 
   14   11   10      3.70      0.44 
   14   12   10      3.79      0.22 
   14    0   11      8.10     -1.68 
   14    1   11     -0.58     -7.95 
   14    2   11      3.31     -1.50 
   14    3   11     -4.26      6.66 
   14    4   11    -18.40      4.54 
   14    5   11     -1.15     11.08 
   14    6   11     11.58     -7.72 
   14    7   11      8.11    -13.93 
   14    8   11      0.53      3.39 
   14    9   11     -1.71      5.84 
   14   10   11     -2.84      0.96 
   14   11   11     -1.40      0.42 
   14    0   12     -3.19    -10.14 
   14    1   12     -3.39     -5.71 
   14    2   12      4.62     -0.95 
   14    3   12      3.57      5.37 
   14    4   12     -2.30      3.95 
   14    5   12      1.93     -1.87 
   14    6   12      2.99      3.92 
   14    7   12     -4.33      3.72 
   14    8   12     -6.52     -5.45 
   14    9   12      1.76      1.88 
   14   10   12      3.49      2.78 
   14   11   12     -0.07     -2.71 
   14    0   13      0.98      1.79 
   14    1   13      1.88     -5.91 
   14    2   13      4.70     -5.48 
   14    3   13     -3.66     13.09 
   14    4   13     -9.46      2.62 
   14    5   13      1.29    -11.81 
   14    6   13      8.97     -1.98 
   14    7   13      0.82     -0.80 
   14    8   13     -8.34      0.22 
   14    9   13     -0.42      5.48 
   14   10   13      3.26      4.36 
   14   11   13      0.18     -0.54 
   14    0   14      7.43      9.88 
   14    1   14      1.58      2.50 
   14    2   14    -11.39     -0.85 
   14    3   14     -0.84      0.35 
   14    4   14     11.82     -4.42 
   14    5   14      2.89     -7.52 
   14    6   14     -5.13     -2.19 
   14    7   14     -0.31      5.11 
   14    8   14     -0.66      0.18 
   14    9   14      1.52     -0.58 
   14   10   14      1.34      1.90 
   14   11   14     -2.56     -2.05 
   14    0   15    -22.19     -8.19 
   14    1   15     -3.06     -0.64 
   14    2   15      9.51      4.57 
   14    3   15      4.76      6.13 
   14    4   15      7.50     -5.43 
   14    5   15      2.69     -7.31 
   14    6   15     -7.86      6.61 
   14    7   15     -5.84      3.55 
   14    8   15      3.87     -1.03 
   14    9   15      2.44     -4.31 
   14   10   15     -0.72     -1.24 
   14    0   16     15.55      3.90 
   14    1   16     -5.12      3.16 
   14    2   16    -14.68     -3.22 
   14    3   16      7.90     -0.66 
   14    4   16     11.81      4.43 
   14    5   16     -3.50      1.48 
   14    6   16     -3.54     -3.33 
   14    7   16      2.95     -3.66 
   14    8   16      4.06      2.60 
   14    9   16     -3.57     -1.63 
   14   10   16     -3.89     -3.19 
   14    0   17     11.95     -5.60 
   14    1   17     -1.50      4.08 
   14    2   17     -8.65      6.10 
   14    3   17      5.92     -9.40 
   14    4   17      1.19     -3.57 
   14    5   17     -3.85      7.08 
   14    6   17      0.43      5.21 
   14    7   17      2.86      2.52 
   14    8   17      3.16     -4.49 
   14    9   17     -0.19     -6.19 
   14   10   17     -1.28     -0.31 
   14    0   18      3.92     -5.63 
   14    1   18      1.76     -4.07 
   14    2   18      5.09      0.62 
   14    3   18     -2.08      5.49 
   14    4   18    -13.35      1.95 
   14    5   18     -1.83      0.32 
   14    6   18      5.43     -0.49 
   14    7   18      5.17      0.29 
   14    8   18      1.43      1.31 
   14    9   18     -1.80     -1.81 
   14    0   19     13.91      2.81 
   14    1   19      3.34      3.48 
   14    2   19     -6.45      0.04 
   14    3   19     -6.40     -5.27 
   14    4   19     -1.01     -1.44 
   14    5   19     -0.16      2.92 
   14    6   19      0.17     -0.71 
   14    7   19      4.71     -2.65 
   14    8   19     -1.25      2.19 
   14    9   19     -2.59      1.43 
   14    0   20    -14.43      1.85 
   14    1   20      0.00      4.08 
   14    2   20      9.52      3.92 
   14    3   20     -0.45     -5.80 
   14    4   20     -2.10     -4.24 
   14    5   20      0.48     -0.95 
   14    6   20     -2.30      1.54 
   14    7   20      1.30      1.23 
   14    8   20     -0.37      0.57 
   14    0   21     -8.88     -4.54 
   14    1   21      4.58     -1.13 
   14    2   21      2.74     -0.09 
   14    3   21     -5.89      1.38 
   14    4   21      2.19      3.21 
   14    5   21      2.83     -3.80 
   14    6   21     -1.21     -2.78 
   14    7   21     -4.34      2.53 
   14    0   22     -2.35      1.18 
   14    1   22     -1.60     -3.53 
   14    2   22     -3.17     -2.01 
   14    3   22     -1.72      1.64 
   14    4   22      6.95      2.40 
   14    5   22      2.41      1.82 
   14    6   22     -1.97     -3.20 
   14    7   22     -6.18      0.78 
   14    0   23     -1.86      4.26 
   14    1   23     -2.02     -2.42 
   14    2   23      0.72     -2.01 
   14    3   23      4.53      2.90 
   14    4   23      1.34      0.53 
   14    5   23      0.04     -1.31 
   14    6   23      1.81      0.96 
   14    0   24      5.55      1.34 
   14    1   24      0.21     -2.07 
   14    2   24     -1.73     -2.93 
   14    3   24      0.04      1.93 
   14    4   24     -4.11     -0.60 
   14    5   24      0.48      0.32 
   14    0   25     -0.06      2.85 
   14    1   25     -3.54     -0.19 
   14    2   25      2.23     -1.16 
   14    3   25      3.31      4.70 
   14    4   25     -3.73      1.12 
   14    0   26     -1.49     -1.78 
   14    1   26      0.14      3.45 
   14    2   26      1.39      1.47 
   15    1    0    -40.63     -0.25 
   15    2    0      9.74      0.23 
   15    3    0      6.64      0.36 
   15    4    0     -8.22     -0.22 
   15    5    0     11.59     -0.01 
   15    6    0     14.14      0.05 
   15    7    0     -5.17     -0.15 
   15    8    0    -21.51     -0.07 
   15    9    0     -2.59     -0.09 
   15   10    0     15.27      0.04 
   15   11    0     -1.50     -0.06 
   15   12    0     -3.39      0.07 
   15    1    1      8.67    -36.15 
   15    2    1     -0.20      7.85 
   15    3    1    -10.90     18.27 
   15    4    1     -7.60      4.36 
   15    5    1     -1.35     -3.63 
   15    6    1      9.56    -12.14 
   15    7    1      9.68      1.34 
   15    8    1     -2.18      8.68 
   15    9    1     -4.05     -5.70 
   15   10    1     -6.23     -2.69 
   15   11    1     -3.80      5.92 
   15   12    1      3.47     -1.63 
   15    1    2    -16.30     53.57 
   15    2    2      3.61     -1.22 
   15    3    2      7.61    -11.10 
   15    4    2     -7.17      6.44 
   15    5    2      0.35    -10.34 
   15    6    2      8.73     -9.14 
   15    7    2     -3.74     -0.47 
   15    8    2     -3.85     11.35 
   15    9    2      1.83     13.27 
   15   10    2      1.23     -6.20 
   15   11    2     -1.48     -8.85 
   15   12    2      1.17     -3.40 
   15    1    3      9.36     10.79 
   15    2    3     -6.27    -12.93 
   15    3    3      2.32     -6.80 
   15    4    3      6.49     -2.71 
   15    5    3     -8.00      1.51 
   15    6    3     -0.34      9.02 
   15    7    3      7.41     -0.54 
   15    8    3     -1.97     -4.73 
   15    9    3      0.33      4.05 
   15   10    3      1.09     -0.09 
   15   11    3     -4.31     -6.18 
   15   12    3     -0.22      2.01 
   15    1    4     26.81    -13.79 
   15    2    4     -1.30      8.42 
   15    3    4     -2.72     -3.22 
   15    4    4      3.61      1.67 
   15    5    4    -10.69     10.02 
   15    6    4    -10.95    -10.00 
   15    7    4      7.93     -2.32 
   15    8    4     17.42      5.86 
   15    9    4     -1.64     -1.50 
   15   10    4    -12.93     -1.29 
   15   11    4      1.57      2.21 
   15   12    4      1.08     -0.42 
   15    1    5    -13.51     38.28 
   15    2    5     -3.39      0.22 
   15    3    5     10.00     -9.98 
   15    4    5      3.59     -0.16 
   15    5    5      4.03     -3.94 
   15    6    5     -1.89      6.17 
   15    7    5     -8.52      3.88 
   15    8    5     -1.93     -9.56 
   15    9    5      3.23      0.67 
   15   10    5      5.57      6.15 
   15   11    5      2.27     -0.58 
   15   12    5     -3.53     -0.14 
   15    1    6     22.53    -34.42 
   15    2    6     -1.55     -6.05 
   15    3    6     -7.87      4.04 
   15    4    6      9.10      0.29 
   15    5    6     -6.68     10.13 
   15    6    6    -12.89      6.19 
   15    7    6      9.26      2.68 
   15    8    6      9.15     -8.00 
   15    9    6     -2.57    -14.48 
   15   10    6     -4.59      4.28 
   15   11    6     -1.32      8.12 
   15   12    6     -1.13      0.60 
   15    1    7    -12.97     -4.76 
   15    2    7      6.48      2.19 
   15    3    7     -5.51     -5.85 
   15    4    7    -10.66     -0.29 
   15    5    7     11.02      8.25 
   15    6    7      3.71      1.15 
   15    7    7     -3.40     -5.02 
   15    8    7      4.46     -3.95 
   15    9    7     -3.23      0.77 
   15   10    7     -7.46      4.70 
   15   11    7      1.77      2.89 
   15   12    7      4.45     -2.80 
   15    1    8     -6.76      2.62 
   15    2    8     -8.92     -5.78 
   15    3    8     -3.94     13.94 
   15    4    8      5.96     -4.07 
   15    5    8      8.40    -15.79 
   15    6    8      3.60     14.02 
   15    7    8     -8.29      3.16 
   15    8    8     -9.62     -8.38 
   15    9    8      4.86      6.23 
   15   10    8      7.74     -0.56 
   15   11    8      0.70     -6.67 
   15   12    8      0.82      0.66 
   15    1    9      9.86    -13.57 
   15    2    9     -0.86     -1.60 
   15    3    9      1.39      4.44 
   15    4    9      6.90      2.08 
   15    5    9     -8.00      4.59 
   15    6    9    -11.50     -7.04 
   15    7    9      4.75    -10.75 
   15    8    9      7.32      5.14 
   15    9    9      1.58      7.39 
   15   10    9     -1.93     -1.65 
   15   11    9     -0.84     -1.11 
   15   12    9     -0.28      0.00 
   15    1   10     -5.74     10.58 
   15    2   10    -11.71      4.95 
   15    3   10     -2.22      6.40 
   15    4   10      1.40     -2.71 
   15    5   10     12.45    -12.72 
   15    6   10      5.70     -2.89 
   15    7   10     -8.60      3.41 
   15    8   10     -4.96      4.29 
   15    9   10     -0.19      5.93 
   15   10   10      1.80     -2.16 
   15   11   10      2.69     -3.07 
   15    1   11     -0.04      6.18 
   15    2   11    -10.15      3.88 
   15    3   11      5.47      4.46 
   15    4   11      9.46      0.87 
   15    5   11     -3.98     -9.49 
   15    6   11     -0.43     -3.75 
   15    7   11      2.37      9.84 
   15    8   11     -2.07      6.54 
   15    9   11      0.25     -3.11 
   15   10   11      3.99     -4.68 
   15   11   11     -1.97     -2.94 
   15    1   12     -4.26      1.97 
   15    2   12     15.45     -0.50 
   15    3   12      1.50    -12.90 
   15    4   12    -15.12      5.67 
   15    5   12     -4.63     13.29 
   15    6   12      1.78     -8.28 
   15    7   12      4.78     -0.78 
   15    8   12      7.06      5.96 
   15    9   12      0.26     -6.22 
   15   10   12     -7.27     -0.19 
   15   11   12     -1.97      3.64 
   15    1   13      3.86     -7.23 
   15    2   13      4.30     -3.28 
   15    3   13     -5.60     -1.44 
   15    4   13     -9.70     -3.71 
   15    5   13      6.32     -0.42 
   15    6   13      9.20      7.32 
   15    7   13     -1.70      5.68 
   15    8   13     -5.77     -1.85 
   15    9   13     -3.35     -2.77 
   15   10   13      1.76     -1.76 
   15   11   13     -0.13      0.73 
   15    1   14      0.95      6.24 
   15    2   14     12.11     -5.35 
   15    3   14      5.87    -12.73 
   15    4   14     -5.51      1.38 
   15    5   14    -11.28     14.41 
   15    6   14     -2.94      0.23 
   15    7   14      6.46     -7.49 
   15    8   14      2.82      2.06 
   15    9   14     -1.13      1.84 
   15   10   14     -0.22     -2.03 
   15    1   15     11.37      9.43 
   15    2   15      2.70     -2.77 
   15    3   15     -4.58     -4.37 
   15    4   15     -2.62      7.70 
   15    5   15      1.11     -0.39 
   15    6   15      0.11     -4.48 
   15    7   15     -4.42     -4.83 
   15    8   15     -6.18     -3.30 
   15    9   15      3.88      4.86 
   15   10   15      2.70      2.34 
   15    1   16      4.35      4.45 
   15    2   16    -14.74     -2.23 
   15    3   16     -0.63      6.38 
   15    4   16     15.03     -0.13 
   15    5   16      0.91     -7.49 
   15    6   16     -0.21      0.30 
   15    7   16     -0.82     -0.39 
   15    8   16     -9.16     -0.94 
   15    9   16     -0.95      2.07 
   15   10   16      4.70      0.81 
   15    1   17    -11.56     11.12 
   15    2   17     -2.39     -1.92 
   15    3   17      3.55     -1.50 
   15    4   17      2.18      2.88 
   15    5   17     -0.14     -2.19 
   15    6   17      1.41     -0.57 
   15    7   17      0.72      3.09 
   15    8   17      1.17      0.26 
   15    9   17     -0.61     -3.00 
   15    1   18     -2.39     -6.70 
   15    2   18    -11.77     -0.35 
   15    3   18     -7.15      6.71 
   15    4   18      4.24      2.93 
   15    5   18      8.64    -10.25 
   15    6   18      1.71      0.44 
   15    7   18     -2.05      5.33 
   15    8   18     -0.90     -3.01 
   15    9   18     -0.24     -1.17 
   15    1   19     -4.60    -15.63 
   15    2   19      1.64      2.75 
   15    3   19      3.61      1.46 
   15    4   19     -0.52     -7.96 
   15    5   19     -3.37      4.14 
   15    6   19     -2.26      8.27 
   15    7   19      4.04      0.55 
   15    8   19      5.87     -4.69 
   15    1   20     -1.64     -7.51 
   15    2   20     11.11      0.33 
   15    3   20      2.89     -0.06 
   15    4   20     -5.89     -1.61 
   15    5   20     -3.34      2.09 
   15    6   20     -2.52      1.29 
   15    7   20      1.20      0.87 
   15    8   20      5.74     -1.66 
   15    1   21      2.45      1.26 
   15    2   21     -3.82      7.65 
   15    3   21     -0.96     -1.21 
   15    4   21      3.39     -0.64 
   15    5   21     -0.74      2.08 
   15    6   21     -1.77      0.48 
   15    7   21     -0.09     -1.63 
   15    1   22      4.33      1.14 
   15    2   22      1.58      0.64 
   15    3   22      5.69      0.17 
   15    4   22     -1.04     -2.39 
   15    5   22     -3.23     -0.19 
   15    6   22     -0.12      0.75 
   15    1   23      1.08      4.55 
   15    2   23     -0.43     -1.53 
   15    3   23     -2.25     -0.77 
   15    4   23     -0.04      4.13 
   15    5   23      0.72     -2.21 
   15    6   23     -2.59     -5.31 
   15    1   24      1.75     -0.05 
   15    2   24     -8.23     -1.14 
   15    3   24     -3.03     -1.47 
   15    4   24      4.57      2.52 
   15    1   25      2.78      1.75 
   15    2   25      1.72     -2.78 
   15    3   25      0.45     -0.60 
   16    0    0     19.64      0.05 
   16    1    0     -8.27      0.42 
   16    2    0    -10.65      0.22 
   16    3    0     10.00     -0.16 
   16    4    0      3.43     -0.07 
   16    5    0      0.00      0.05 
   16    6    0     -6.57     -0.01 
   16    7    0      1.57      0.12 
   16    8    0      8.27      0.03 
   16    9    0    -10.94     -0.16 
   16   10    0     -6.23     -0.11 
   16   11    0      4.76      0.22 
   16   12    0     -0.99     -0.19 
   16    0    1    -11.69      2.36 
   16    1    1     -1.08      4.82 
   16    2    1     -0.26      0.81 
   16    3    1     -6.88     -4.52 
   16    4    1     10.14     -8.13 
   16    5    1      5.49     -6.76 
   16    6    1     -1.61      8.47 
   16    7    1     -1.05      9.20 
   16    8    1      1.65      0.10 
   16    9    1     -1.30     -1.62 
   16   10    1     -4.01     -3.28 
   16   11    1     -0.12     -3.06 
   16   12    1      5.49      1.35 
   16    0    2     -5.89    -17.93 
   16    1    2      3.61      7.64 
   16    2    2      4.76     11.44 
   16    3    2     -2.12     -9.87 
   16    4    2      2.36     -8.20 
   16    5    2     -4.22      1.16 
   16    6    2     -5.95      7.25 
   16    7    2      3.73      0.95 
   16    8    2      5.02     -6.01 
   16    9    2     -0.48      5.15 
   16   10    2     -3.73     -0.49 
   16   11    2     -0.42     -8.70 
   16   12    2      0.64      2.58 
   16    0    3     -1.62      5.78 
   16    1    3      9.02     -9.11 
   16    2    3     -2.55     -5.89 
   16    3    3    -14.47      6.62 
   16    4    3      4.52      0.76 
   16    5    3      4.33      9.83 
   16    6    3      0.41      2.92 
   16    7    3      1.32    -13.47 
   16    8    3     -0.35     -3.05 
   16    9    3     -0.77      2.33 
   16   10    3     -3.12      5.55 
   16   11    3     -0.01      5.80 
   16   12    3      2.18     -3.08 
   16    0    4     -7.96     -6.57 
   16    1    4      0.48     -0.66 
   16    2    4      0.16     12.47 
   16    3    4     -3.11      2.72 
   16    4    4      0.10    -11.24 
   16    5    4      3.21      5.29 
   16    6    4     10.28     -2.59 
   16    7    4     -5.08     -9.01 
   16    8    4    -15.47      9.02 
   16    9    4      8.79      4.92 
   16   10    4      8.90     -4.95 
   16   11    4     -2.01     -0.17 
   16   12    4     -0.99      1.92 
   16    0    5     19.32     -2.51 
   16    1    5      1.37      0.77 
   16    2    5     -9.88      0.80 
   16    3    5      2.69      0.40 
   16    4    5      1.67      6.80 
   16    5    5     -2.65      2.84 
   16    6    5     -4.15     -8.62 
   16    7    5      0.63     -3.68 
   16    8    5      0.16      1.72 
   16    9    5      0.41      3.01 
   16   10    5      5.40      1.56 
   16   11    5     -1.06     -2.61 
   16   12    5     -3.82     -1.75 
   16    0    6     13.81     -8.13 
   16    1    6     -2.08    -10.93 
   16    2    6     -3.72      2.75 
   16    3    6     -2.82     15.51 
   16    4    6     -9.65      4.02 
   16    5    6      8.47     -2.07 
   16    6    6     11.75     -2.05 
   16    7    6     -6.12     -3.50 
   16    8    6     -7.69     -3.24 
   16    9    6      0.67     -3.42 
   16   10    6      2.81      4.62 
   16   11    6      0.43      4.23 
   16   12    6      0.44     -1.70 
   16    0    7     13.31    -11.93 
   16    1    7    -11.85     10.34 
   16    2    7    -12.97      2.54 
   16    3    7     16.81    -15.19 
   16    4    7      9.76     11.34 
   16    5    7     -3.47     -1.23 
   16    6    7     -7.16     -8.61 
   16    7    7     -1.66      9.76 
   16    8    7      6.71      0.26 
   16    9    7      2.59     -3.68 
   16   10    7     -3.12     -0.82 
   16   11    7      0.35     -3.34 
   16   12    7      0.41      2.63 
   16    0    8     -9.67     -2.67 
   16    1    8      6.66     14.03 
   16    2    8     11.79     -2.71 
   16    3    8     -4.31    -19.83 
   16    4    8     -4.16      2.08 
   16    5    8     -5.77      0.43 
   16    6    8    -11.85      4.47 
   16    7    8      8.60      7.88 
   16    8    8     17.44     -5.26 
   16    9    8     -3.92     -6.18 
   16   10    8     -8.26      1.72 
   16   11    8      0.47      0.81 
   16   12    8      0.61      0.00 
   16    0    9      1.71      4.46 
   16    1    9      2.40      2.63 
   16    2    9      0.67      0.80 
   16    3    9     -2.02     -4.42 
   16    4    9     -4.28     -5.94 
   16    5    9     -2.79      1.11 
   16    6    9      8.06      3.13 
   16    7    9     -0.59      1.58 
   16    8    9     -0.15      1.38 
   16    9    9     -1.26     -4.20 
   16   10    9     -6.71     -2.48 
   16   11    9      2.63      4.42 
   16    0   10    -13.66     13.09 
   16    1   10     -6.41      8.00 
   16    2   10      0.26     -7.39 
   16    3   10     13.76    -11.57 
   16    4   10     14.50      0.46 
   16    5   10     -6.86      2.65 
   16    6   10     -6.73     -1.26 
   16    7   10      1.16      2.77 
   16    8   10     -1.85      1.96 
   16    9   10     -1.54      1.56 
   16   10   10      1.54     -3.04 
   16   11   10      0.83     -2.35 
   16    0   11    -16.04      6.19 
   16    1   11      4.56    -10.24 
   16    2   11     15.27      2.04 
   16    3   11     -9.45     18.48 
   16    4   11    -12.58     -9.71 
   16    5   11      3.55     -5.88 
   16    6   11     10.19      7.27 
   16    7   11      1.47     -4.38 
   16    8   11    -11.37      1.10 
   16    9   11     -2.85      1.02 
   16   10   11      6.00     -3.32 
   16   11   11      0.24      0.06 
   16    0   12     17.53      4.63 
   16    1   12     -2.31    -19.62 
   16    2   12    -14.57     -2.51 
   16    3   12      0.61     30.04 
   16    4   12      1.56      4.91 
   16    5   12      5.33     -9.39 
   16    6   12      8.90     -3.88 
   16    7   12     -5.50     -3.20 
   16    8   12     -8.18      2.40 
   16    9   12      0.12      4.91 
   16   10   12      2.59     -0.02 
   16   11   12      2.09     -2.28 
   16    0   13     -8.69    -10.03 
   16    1   13      2.78     -4.53 
   16    2   13      5.40     -0.22 
   16    3   13     -4.25      7.33 
   16    4   13      0.14      5.20 
   16    5   13      1.31     -2.41 
   16    6   13     -6.10     -0.33 
   16    7   13     -1.00      2.53 
   16    8   13      0.88     -5.73 
   16    9   13      3.04     -2.31 
   16   10   13      5.49      2.37 
   16    0   14     11.51     -8.92 
   16    1   14      6.15      0.95 
   16    2   14     -0.98      6.25 
   16    3   14    -13.48     -0.93 
   16    4   14    -11.02     -3.42 
   16    5   14      3.36      0.99 
   16    6   14      0.43      2.35 
   16    7   14      2.84      0.59 
   16    8   14      6.51      3.29 
   16    9   14      1.55     -2.76 
   16   10   14     -1.54     -0.73 
   16    0   15     17.28      2.43 
   16    1   15     -0.67      7.47 
   16    2   15    -16.26     -3.80 
   16    3   15      1.81    -13.55 
   16    4   15     10.94      6.25 
   16    5   15      2.00      2.17 
   16    6   15     -5.55     -6.17 
   16    7   15     -3.29      5.09 
   16    8   15      1.69      1.91 
   16    9   15      1.99     -0.26 
   16   10   15     -2.10      1.83 
   16    0   16    -16.62     -2.02 
   16    1   16     -2.31     13.83 
   16    2   16      8.67     -1.01 
   16    3   16      7.86    -20.78 
   16    4   16      1.54      0.20 
   16    5   16     -7.30      9.28 
   16    6   16     -2.33      0.75 
   16    7   16      0.89      0.05 
   16    8   16      1.46     -0.41 
   16    9   16      2.77     -3.28 
   16    0   17      2.57      4.07 
   16    1   17     -2.36      0.51 
   16    2   17     -2.47     -0.25 
   16    3   17      0.10     -3.30 
   16    4   17      0.67     -0.01 
   16    5   17      5.10      4.80 
   16    6   17      3.57     -2.41 
   16    7   17     -6.75     -4.53 
   16    8   17     -0.50      4.42 
   16    9   17      0.93      2.94 
   16    0   18    -13.88      4.22 
   16    1   18     -1.74     -4.44 
   16    2   18      6.26     -4.13 
   16    3   18     -0.14      3.40 
   16    4   18      1.89      4.58 
   16    5   18      3.96      0.66 
   16    6   18      1.31     -4.89 
   16    7   18     -2.35     -5.19 
   16    8   18     -2.27      0.24 
   16    9   18     -0.82      3.84 
   16    0   19     -0.73     -7.72 
   16    1   19      6.41     -1.78 
   16    2   19      5.56      2.01 
   16    3   19     -3.78      6.51 
   16    4   19     -7.00     -1.91 
   16    5   19     -2.45     -0.24 
   16    6   19      1.73      2.96 
   16    7   19      4.30     -4.87 
   16    8   19      3.57     -3.58 
   16    0   20      3.23     -4.87 
   16    1   20      5.73     -1.77 
   16    2   20     -1.41      2.63 
   16    3   20     -8.51      2.83 
   16    4   20     -1.05     -1.40 
   16    5   20      5.29     -3.65 
   16    6   20      0.40      0.47 
   16    7   20     -2.99      2.29 
   16    0   21     -4.59      3.79 
   16    1   21      3.96     -1.44 
   16    2   21      0.96      0.38 
   16    3   21     -2.40      3.21 
   16    4   21      2.27     -0.40 
   16    5   21     -1.93     -2.27 
   16    6   21     -2.54      1.48 
   16    7   21      7.13      0.14 
   16    0   22      6.24     -4.94 
   16    1   22      4.47     -0.89 
   16    2   22     -5.08      3.58 
   16    3   22     -1.98     -0.04 
   16    4   22      2.13     -3.35 
   16    5   22     -1.58      0.88 
   16    6   22     -1.98      2.68 
   16    0   23     -4.79     -0.94 
   16    1   23     -7.97     -2.61 
   16    2   23      1.09      1.24 
   16    3   23      2.70      1.42 
   16    4   23      1.54      1.70 
   16    5   23      1.00     -1.60 
   16    0   24      0.05      5.22 
   16    1   24     -1.55     -1.85 
   16    2   24     -0.22      0.22 
   16    3   24      3.26      0.35 
   16    4   24      2.18     -0.88 
   16    0   25      3.37     -2.06 
   16    1   25     -1.41      0.65 
   16    2   25     -0.39      0.23 
   17    1    0     18.84     -0.15 
   17    2    0     13.81     -0.03 
   17    3    0     -7.33      0.68 
   17    4    0    -17.36     -0.05 
   17    5    0      7.87     -0.20 
   17    6    0     16.94      0.16 
   17    7    0    -17.06     -0.10 
   17    8    0     -8.53     -0.22 
   17    9    0     11.95      0.09 
   17   10    0     -5.55     -0.05 
   17   11    0     -1.34     -0.14 
   17   12    0      5.59     -0.07 
   17    1    1     -9.81      4.79 
   17    2    1     22.43     -4.89 
   17    3    1     -5.63    -12.17 
   17    4    1     -9.65      9.19 
   17    5    1      6.84      7.32 
   17    6    1     -9.28     -5.80 
   17    7    1      1.87      1.07 
   17    8    1      8.00     -2.39 
   17    9    1      0.60      0.05 
   17   10    1      0.96      3.96 
   17   11    1     -5.03     -2.23 
   17   12    1     -2.04     -0.83 
   17    1    2     -0.47     -4.48 
   17    2    2      0.18    -20.07 
   17    3    2     -6.55     -3.11 
   17    4    2     -1.60     16.67 
   17    5    2      3.97      0.46 
   17    6    2     -2.49     -2.12 
   17    7    2      2.69      5.26 
   17    8    2      2.45     -8.56 
   17    9    2     -2.85     -6.27 
   17   10    2     -1.74      6.54 
   17   11    2      0.88      2.69 
   17   12    2      0.29     -0.19 
   17    1    3     -7.04     15.93 
   17    2    3     21.44     -3.27 
   17    3    3     -1.94      6.34 
   17    4    3    -10.34     -4.09 
   17    5    3     -1.14    -11.69 
   17    6    3     -7.49      8.37 
   17    7    3      4.48      3.90 
   17    8    3      6.75     -0.37 
   17    9    3     -4.13     -0.14 
   17   10    3      2.00     -5.25 
   17   11    3      1.52      0.72 
   17   12    3     -3.42      1.09 
   17    1    4     -1.42      9.06 
   17    2    4     -3.73     -4.14 
   17    3    4      4.89     -3.23 
   17    4    4      8.71      0.24 
   17    5    4     -8.07    -10.05 
   17    6    4    -12.91      3.36 
   17    7    4     11.35     12.56 
   17    8    4      5.29      0.35 
   17    9    4     -6.04    -10.29 
   17   10    4      4.49     -0.81 
   17   11    4     -0.02      2.92 
   17   12    4     -3.55     -0.99 
   17    1    5      2.41      3.77 
   17    2    5    -15.21      2.65 
   17    3    5      6.36      1.00 
   17    4    5     -1.81     -4.88 
   17    5    5     -9.22      3.41 
   17    6    5     14.91     -0.94 
   17    7    5      2.06     -4.96 
   17    8    5     -8.14      3.44 
   17    9    5     -2.92     -0.60 
   17   10    5      0.23     -1.79 
   17   11    5      6.63      3.96 
   17   12    5      1.89      0.40 
   17    1    6      3.46     -6.78 
   17    2    6    -11.62     21.55 
   17    3    6      6.47     12.05 
   17    4    6      9.56     -8.32 
   17    5    6     -4.98     -2.72 
   17    6    6      2.75     -6.70 
   17    7    6      0.51     -9.82 
   17    8    6     -6.04      9.52 
   17    9    6      1.69      9.62 
   17   10    6      3.56     -2.00 
   17   11    6     -2.40     -1.84 
   17   12    6      0.74     -2.73 
   17    1    7     -0.71    -29.19 
   17    2    7    -13.11      8.82 
   17    3    7      2.74     -1.45 
   17    4    7      7.45      1.40 
   17    5    7     -2.16     15.02 
   17    6    7      4.16     -6.69 
   17    7    7      1.68     -7.90 
   17    8    7     -4.58      2.31 
   17    9    7      1.58      0.76 
   17   10    7      0.15      0.31 
   17   11    7     -1.15     -2.12 
   17   12    7      0.62      2.49 
   17    1    8     -8.87    -18.06 
   17    2    8     -5.57     -4.25 
   17    3    8     -2.33      0.78 
   17    4    8     -2.44      2.30 
   17    5    8      4.31      9.37 
   17    6    8      7.03      3.73 
   17    7    8     -0.43     -9.52 
   17    8    8     -1.07     -2.92 
   17    9    8     -1.12      9.19 
   17   10    8     -3.25     -1.29 
   17   11    8      2.33     -2.81 
   17    1    9      1.59     -9.59 
   17    2    9      7.86     -2.23 
   17    3    9     -1.53     10.81 
   17    4    9      5.71      0.02 
   17    5    9      0.25    -12.47 
   17    6    9    -13.92      0.17 
   17    7    9      0.15      9.38 
   17    8    9      4.32     -0.57 
   17    9    9      2.39     -4.07 
   17   10    9      2.60     -0.71 
   17   11    9     -3.73     -2.09 
   17    1   10     -5.88      6.47 
   17    2   10     28.50     -9.16 
   17    3   10      1.49     -8.60 
   17    4   10    -17.30      1.31 
   17    5   10     -0.38      0.67 
   17    6   10     -4.35      7.65 
   17    7   10     -3.34      7.95 
   17    8   10      7.89     -7.03 
   17    9   10      1.57     -7.18 
   17   10   10     -4.79      0.97 
   17   11   10      1.38      1.50 
   17    1   11     -0.92     20.40 
   17    2   11      8.69     -3.79 
   17    3   11      1.96      4.41 
   17    4   11    -10.27     -2.61 
   17    5   11      2.54    -15.95 
   17    6   11      4.54      6.59 
   17    7   11     -1.89      8.73 
   17    8   11     -0.04     -5.33 
   17    9   11      2.83     -3.10 
   17   10   11     -1.49      4.70 
   17   11   11     -0.47      4.05 
   17    1   12      4.88      8.78 
   17    2   12      4.87     11.97 
   17    3   12     -2.11      2.06 
   17    4   12     -1.00     -7.50 
   17    5   12      3.17     -3.01 
   17    6   12     -0.71     -5.25 
   17    7   12     -1.69     -3.97 
   17    8   12     -0.45      5.23 
   17    9   12     -0.35     -1.12 
   17   10   12      0.61      2.11 
   17    1   13      1.84      4.84 
   17    2   13     -0.83      4.56 
   17    3   13     -3.67    -11.13 
   17    4   13    -10.08     -2.48 
   17    5   13      5.73     11.67 
   17    6   13      8.69      5.08 
   17    7   13     -0.62     -7.26 
   17    8   13      0.65     -1.07 
   17    9   13     -3.06      2.58 
   17   10   13     -2.03     -0.29 
   17    1   14      1.34     -3.87 
   17    2   14    -30.48     -2.41 
   17    3   14     -0.14     -4.96 
   17    4   14     21.86      5.47 
   17    5   14     -1.97      5.85 
   17    6   14      0.39     -3.63 
   17    7   14      2.33     -1.92 
   17    8   14     -7.17      1.52 
   17    9   14      0.11      2.76 
   17   10   14      5.69     -1.14 
   17    1   15      8.25    -11.05 
   17    2   15     -0.81      0.19 
   17    3   15     -5.59     -4.47 
   17    4   15      8.62     -0.87 
   17    5   15     -0.85     10.20 
   17    6   15     -8.73     -2.71 
   17    7   15     -1.10     -6.35 
   17    8   15      3.22      6.23 
   17    9   15     -0.79      1.56 
   17   10   15      0.20     -4.79 
   17    1   16      0.66     -3.17 
   17    2   16      2.02     -4.85 
   17    3   16      1.20      2.11 
   17    4   16     -3.45      2.56 
   17    5   16     -6.23     -1.67 
   17    6   16      2.92      2.38 
   17    7   16      4.43      0.25 
   17    8   16     -0.14     -1.94 
   17    9   16      0.33      1.34 
   17    1   17     -1.37     -1.21 
   17    2   17     -4.25     -2.71 
   17    3   17      4.93      8.67 
   17    4   17      6.48      3.35 
   17    5   17     -2.64     -5.90 
   17    6   17     -2.52     -4.48 
   17    7   17     -2.06      2.32 
   17    8   17     -0.20      3.15 
   17    9   17      4.06      1.53 
   17    1   18      3.93     -2.12 
   17    2   18     11.85      6.37 
   17    3   18     -5.45      6.34 
   17    4   18     -6.96     -5.44 
   17    5   18      6.23     -4.80 
   17    6   18      1.05     -0.26 
   17    7   18     -2.63      0.39 
   17    8   18      0.11      0.43 
   17    1   19     -7.01      4.08 
   17    2   19     -1.94      0.02 
   17    3   19      0.90     -0.76 
   17    4   19     -4.33      2.94 
   17    5   19     -1.95     -2.09 
   17    6   19      6.67     -2.61 
   17    7   19      1.58      2.05 
   17    8   19     -2.22      2.95 
   17    1   20     -0.92      3.78 
   17    2   20      6.98     -2.74 
   17    3   20     -1.15     -4.63 
   17    4   20     -0.33      3.36 
   17    5   20      5.00      3.86 
   17    6   20     -0.93     -0.46 
   17    7   20     -4.09     -1.45 
   17    1   21     -0.87     -1.00 
   17    2   21      6.96     -5.42 
   17    3   21     -1.25     -3.93 
   17    4   21     -6.56      1.54 
   17    5   21      1.89      0.17 
   17    6   21      3.65      1.46 
   17    1   22     -7.12      1.92 
   17    2   22     -0.67     -1.36 
   17    3   22      1.44     -1.41 
   17    4   22      0.96      3.02 
   17    5   22     -3.55      1.85 
   17    6   22     -0.92     -0.91 
   17    1   23      2.26     -1.16 
   17    2   23      3.84     -5.24 
   17    3   23      0.14      3.07 
   17    4   23      0.34      1.25 
   17    1   24     -1.42     -2.82 
   17    2   24     -7.80     -4.47 
   17    3   24     -1.37      3.11 
   18    0    0     26.60      0.11 
   18    1    0    -12.24      3.33 
   18    2    0    -14.72      0.02 
   18    3    0     19.14     -0.95 
   18    4    0     -1.80      0.13 
   18    5    0    -12.35     -0.15 
   18    6    0      6.14     -0.22 
   18    7    0      1.57     -0.05 
   18    8    0      2.31     -0.08 
   18    9    0      4.71      0.30 
   18   10    0     -4.46      0.17 
   18   11    0     -8.11     -0.33 
   18   12    0      0.30      0.09 
   18    0    1      8.52     -8.71 
   18    1    1    -14.22     -6.70 
   18    2    1      1.80      4.64 
   18    3    1     11.00      8.16 
   18    4    1    -16.03      7.67 
   18    5    1     14.09      2.68 
   18    6    1      9.22    -16.29 
   18    7    1    -17.83     -7.27 
   18    8    1      3.42      7.42 
   18    9    1      0.41      2.20 
   18   10    1     -4.12      3.50 
   18   11    1      4.33     -0.03 
   18   12    1      0.82     -3.67 
   18    0    2      3.32    -18.41 
   18    1    2      0.71     -3.25 
   18    2    2     -3.59      3.62 
   18    3    2      1.33      2.51 
   18    4    2     -2.94     11.58 
   18    5    2     -1.63     10.29 
   18    6    2      7.70    -14.06 
   18    7    2     -1.06    -19.14 
   18    8    2     -5.34      7.71 
   18    9    2      1.40      7.76 
   18   10    2      0.66     -0.50 
   18   11    2     -0.68      3.99 
   18   12    2      0.83      0.40 
   18    0    3     17.90     10.45 
   18    1    3     -7.09     12.59 
   18    2    3     -3.96    -11.78 
   18    3    3      4.87    -17.44 
   18    4    3    -11.88      5.04 
   18    5    3     11.31      0.44 
   18    6    3      6.12      6.25 
   18    7    3    -13.43      7.66 
   18    8    3      2.55     -3.34 
   18    9    3      4.64     -3.95 
   18   10    3     -0.95     -7.42 
   18   11    3      2.20      1.11 
   18   12    3     -1.14      6.18 
   18    0    4    -28.95     -7.08 
   18    1    4     10.56     -3.10 
   18    2    4     18.54      6.09 
   18    3    4    -15.83      2.55 
   18    4    4     -0.21     -3.76 
   18    5    4      6.85     -0.23 
   18    6    4     -5.93      0.49 
   18    7    4     -0.61     -1.93 
   18    8    4     -0.04      0.07 
   18    9    4     -3.70      2.18 
   18   10    4      5.14     -0.09 
   18   11    4      0.40      2.04 
   18   12    4     -2.19      0.38 
   18    0    5    -15.41     23.77 
   18    1    5     12.22      6.79 
   18    2    5      0.47     -8.06 
   18    3    5    -11.83     -0.30 
   18    4    5     18.27    -12.03 
   18    5    5     -6.34    -11.78 
   18    6    5    -12.74     13.42 
   18    7    5     10.31      7.99 
   18    8    5      1.46     -3.36 
   18    9    5     -0.41      1.73 
   18   10    5      2.52      1.35 
   18   11    5     -4.14     -2.67 
   18   12    5     -0.77     -0.03 
   18    0    6    -22.99     21.22 
   18    1    6      2.59      6.79 
   18    2    6     13.07     -6.24 
   18    3    6     -5.57     -9.18 
   18    4    6      6.74    -12.44 
   18    5    6      7.84     -2.70 
   18    6    6    -17.56     12.42 
   18    7    6     -2.74      9.93 
   18    8    6     13.01     -5.51 
   18    9    6     -2.53     -3.19 
   18   10    6     -5.38     -1.44 
   18   11    6      1.79     -1.65 
   18    0    7    -19.63    -17.14 
   18    1    7      5.16    -13.02 
   18    2    7      8.31     11.62 
   18    3    7     -5.84     13.34 
   18    4    7      0.24     -2.23 
   18    5    7     -4.70      8.26 
   18    6    7      1.02     -3.11 
   18    7    7      8.60    -12.68 
   18    8    7     -0.66     -1.26 
   18    9    7     -5.02      1.87 
   18   10    7     -2.78      7.10 
   18   11    7      1.44      2.11 
   18    0    8     21.95      8.78 
   18    1    8     -4.32      2.05 
   18    2    8    -15.30     -7.29 
   18    3    8      2.68     -6.62 
   18    4    8      2.19      6.82 
   18    5    8      2.71      6.65 
   18    6    8      3.90      0.32 
   18    7    8     -2.49     -0.76 
   18    8    8      1.21     -5.05 
   18    9    8      1.25     -1.41 
   18   10    8     -2.83      0.89 
   18   11    8      1.41     -1.11 
   18    0    9     23.15    -23.64 
   18    1    9     -4.79     -0.96 
   18    2    9     -3.27      7.48 
   18    3    9      1.86     -1.73 
   18    4    9    -17.90      2.46 
   18    5    9      3.15      7.06 
   18    6    9     12.52     -3.46 
   18    7    9     -3.15     -3.10 
   18    8    9     -2.27     -1.16 
   18    9    9      2.05     -1.05 
   18   10    9      1.12      1.72 
   18   11    9     -0.87      0.78 
   18    0   10     27.79     -6.88 
   18    1   10     -0.60     -7.54 
   18    2   10    -16.14      1.90 
   18    3   10      0.73     11.84 
   18    4   10     -2.16      5.11 
   18    5   10     -6.36     -3.76 
   18    6   10      7.59     -6.06 
   18    7   10      6.46     -2.96 
   18    8   10     -4.38      3.29 
   18    9   10      4.00      4.27 
   18   10   10      2.44      1.20 
   18   11   10     -4.42     -1.12 
   18    0   11      0.61      5.97 
   18    1   11     -0.25      8.06 
   18    2   11     -5.36     -2.18 
   18    3   11      3.50     -7.79 
   18    4   11      8.27     -4.13 
   18    5   11      7.21    -10.58 
   18    6   11     -4.21      5.67 
   18    7   11     -6.92     10.12 
   18    8   11     -2.46      2.10 
   18    9   11      0.54      0.95 
   18   10   11      2.08     -4.56 
   18    0   12     -7.34     -1.18 
   18    1   12     -1.12      0.21 
   18    2   12      3.43      2.12 
   18    3   12      5.42      3.53 
   18    4   12      3.00     -4.63 
   18    5   12     -5.92     -6.31 
   18    6   12     -3.52     -0.06 
   18    7   12     -0.73      4.13 
   18    8   12      0.77      2.61 
   18    9   12      4.58     -3.60 
   18   10   12      1.15      0.07 
   18    0   13    -16.42      0.44 
   18    1   13     -0.74     -1.77 
   18    2   13      1.81      8.41 
   18    3   13      2.70     -0.27 
   18    4   13     11.79     -2.63 
   18    5   13     -1.15      3.50 
   18    6   13     -5.43      2.65 
   18    7   13      3.88     -2.41 
   18    8   13      0.78     -4.20 
   18    9   13     -5.47     -1.76 
   18   10   13     -1.84      0.81 
   18    0   14    -17.50     -2.12 
   18    1   14     -1.52      3.31 
   18    2   14     12.64      2.37 
   18    3   14      2.81     -8.01 
   18    4   14     -3.03     -1.24 
   18    5   14     -0.08      3.50 
   18    6   14     -2.37      1.51 
   18    7   14     -0.40      3.01 
   18    8   14     -0.33     -2.88 
   18    9   14     -2.19     -3.74 
   18   10   14      0.40     -0.44 
   18    0   15     13.84      6.19 
   18    1   15     -1.13     -1.08 
   18    2   15     -3.00     -6.11 
   18    3   15      1.98      1.28 
   18    4   15     -7.81      5.05 
   18    5   15     -6.56      1.11 
   18    6   15      9.02     -1.67 
   18    7   15      1.48      0.08 
   18    8   15     -0.19     -2.70 
   18    9   15      0.49      2.34 
   18    0   16     -5.36     -3.38 
   18    1   16      3.38      2.49 
   18    2   16      5.54      4.22 
   18    3   16     -6.59     -6.79 
   18    4   16     -4.60     -2.61 
   18    5   16      2.98      4.90 
   18    6   16      0.69      0.99 
   18    7   16      2.38     -1.74 
   18    8   16     -1.22     -0.48 
   18    9   16     -1.95      0.91 
   18    0   17      4.17     10.10 
   18    1   17      0.61      1.46 
   18    2   17      2.97     -9.19 
   18    3   17     -1.86      0.40 
   18    4   17     -5.98      5.33 
   18    5   17     -1.23     -2.15 
   18    6   17     -2.03     -6.12 
   18    7   17     -0.28      0.22 
   18    8   17      0.68      7.57 
   18    0   18     13.93      4.08 
   18    1   18     -0.95     -1.85 
   18    2   18     -9.73     -4.08 
   18    3   18     -0.77     -0.35 
   18    4   18      3.67      0.95 
   18    5   18      0.24      4.70 
   18    6   18      1.97      2.66 
   18    7   18     -2.41     -4.05 
   18    8   18     -0.86      0.62 
   18    0   19     -9.90     -4.34 
   18    1   19      0.13     -0.53 
   18    2   19      0.31      3.01 
   18    3   19     -1.85     -1.07 
   18    4   19      4.38     -1.08 
   18    5   19     -0.71      2.33 
   18    6   19     -2.44      0.02 
   18    7   19      1.66     -2.09 
   18    0   20      9.66      3.21 
   18    1   20      1.45     -2.56 
   18    2   20     -5.30     -5.36 
   18    3   20      2.19      6.83 
   18    4   20     -0.53      4.45 
   18    5   20     -1.75     -3.25 
   18    6   20      1.52     -3.45 
   18    7   20     -2.05      1.28 
   18    0   21      1.38     -0.30 
   18    1   21     -1.20     -4.48 
   18    2   21     -2.17      0.49 
   18    3   21      0.42      2.47 
   18    4   21      2.01     -3.13 
   18    5   21      2.05      2.32 
   18    6   21      2.39      1.21 
   18    0   22     -9.73     -0.93 
   18    1   22     -0.64      5.39 
   18    2   22      7.19      1.66 
   18    3   22      1.11     -2.17 
   18    4   22     -1.83      0.50 
   18    5   22      2.23     -4.10 
   18    0   23      4.14     -1.70 
   18    1   23      2.67      0.43 
   18    2   23      1.00     -0.28 
   18    3   23     -1.21      0.14 
   18    4   23     -3.85      2.11 
   18    0   24     -4.31     -1.84 
   18    1   24      0.48      0.75 
   18    2   24      2.55      2.34 
   19    1    0     25.38      0.66 
   19    2    0    -12.84      0.94 
   19    3    0     13.07     -0.99 
   19    4    0     13.60     -0.40 
   19    5    0    -22.48     -0.10 
   19    6    0     -5.15     -0.18 
   19    7    0      7.80      0.10 
   19    8    0      1.19      0.41 
   19    9    0      7.43     -0.09 
   19   10    0     -0.24     -0.22 
   19   11    0     -5.43     -0.03 
   19   12    0     -0.05      0.08 
   19    1    1     15.75     13.78 
   19    2    1     -3.51     12.81 
   19    3    1      3.20      5.37 
   19    4    1      6.13    -19.11 
   19    5    1     -7.65    -16.02 
   19    6    1     -0.94     10.05 
   19    7    1     -2.33      1.20 
   19    8    1      0.12      3.47 
   19    9    1      2.79      7.08 
   19   10    1      3.94     -4.69 
   19   11    1      1.92     -5.03 
   19    1    2      4.58     19.85 
   19    2    2     -0.88      0.77 
   19    3    2     -6.19     -8.72 
   19    4    2      3.45      0.90 
   19    5    2      1.70     -2.24 
   19    6    2     -4.78      6.75 
   19    7    2      2.20      6.80 
   19    8    2      2.62    -11.95 
   19    9    2     -0.91     -5.43 
   19   10    2     -1.16      6.45 
   19   11    2      0.94      3.23 
   19    1    3     20.83     -2.34 
   19    2    3      2.66     -2.34 
   19    3    3     -6.53    -13.31 
   19    4    3     -9.85     10.59 
   19    5    3     -0.85     20.81 
   19    6    3      5.96     -8.92 
   19    7    3     -3.45     -2.33 
   19    8    3      1.42     -1.90 
   19    9    3      5.79     -7.98 
   19   10    3     -2.83      4.03 
   19   11    3     -1.00      6.15 
   19    1    4    -19.60     10.46 
   19    2    4     13.30    -10.30 
   19    3    4    -11.96     -8.49 
   19    4    4    -11.09     -3.04 
   19    5    4     22.83      3.73 
   19    6    4      2.38      6.38 
   19    7    4    -11.83     -0.89 
   19    8    4      0.42     -0.31 
   19    9    4     -3.38      1.70 
   19   10    4     -0.03     -0.25 
   19   11    4      5.26     -0.53 
   19    1    5      3.57    -20.38 
   19    2    5      8.24    -15.44 
   19    3    5    -11.23     -4.84 
   19    4    5     -2.03     15.60 
   19    5    5      8.32     12.53 
   19    6    5     -2.07     -3.74 
   19    7    5     -3.08     -4.55 
   19    8    5      0.52     -0.62 
   19    9    5      2.01     -1.57 
   19   10    5     -1.67      0.00 
   19   11    5     -3.05     -0.26 
   19    1    6     -9.11     -6.57 
   19    2    6      0.00      7.34 
   19    3    6      8.56      6.24 
   19    4    6     -1.13     -3.18 
   19    5    6     -1.90      2.51 
   19    6    6      3.18     -6.13 
   19    7    6     -6.28    -10.98 
   19    8    6     -3.85      6.85 
   19    9    6      5.01      8.74 
   19   10    6      3.13     -3.27 
   19   11    6     -0.06     -3.05 
   19    1    7     -3.80      7.13 
   19    2    7    -10.37      2.28 
   19    3    7      0.73     17.15 
   19    4    7     16.44     -6.60 
   19    5    7      4.55    -24.72 
   19    6    7     -4.96      0.60 
   19    7    7     -1.10      8.01 
   19    8    7     -6.42      4.16 
   19    9    7     -3.94      3.51 
   19   10    7      5.77     -3.02 
   19   11    7      2.60     -2.56 
   19    1    8      7.01     -9.36 
   19    2    8     -5.98      1.57 
   19    3    8      9.13      5.44 
   19    4    8      3.03      7.56 
   19    5    8    -15.01     -1.32 
   19    6    8      0.84    -11.47 
   19    7    8      9.30      2.12 
   19    8    8      0.16      3.74 
   19    9    8     -1.55     -5.37 
   19   10    8     -0.66      1.34 
   19   11    8     -3.11      3.18 
   19    1    9    -10.17     15.66 
   19    2    9     -2.31      7.46 
   19    3    9      4.38      1.31 
   19    4    9     -8.05     -7.98 
   19    5    9     -1.56    -11.09 
   19    6    9      8.68      5.07 
   19    7    9      3.32     10.36 
   19    8    9     -0.07      1.99 
   19    9    9     -4.69     -5.45 
   19   10    9     -2.57     -1.09 
   19   11    9      1.49      1.48 
   19    1   10     -1.89      2.62 
   19    2   10     11.73    -11.39 
   19    3   10      3.18     -4.99 
   19    4   10     -8.69      7.31 
   19    5   10     -1.58     -1.81 
   19    6   10      4.37      2.06 
   19    7   10      3.16      9.91 
   19    8   10     -1.65     -4.86 
   19    9   10     -4.17     -7.41 
   19   10   10      1.35      1.12 
   19    1   11      4.10    -11.95 
   19    2   11     19.28     -2.58 
   19    3   11      0.93     -8.84 
   19    4   11    -15.03      4.70 
   19    5   11     -7.19     17.05 
   19    6   11     -0.45     -0.37 
   19    7   11      0.05     -6.34 
   19    8   11      5.56     -1.30 
   19    9   11      2.20     -2.49 
   19   10   11     -1.91      1.02 
   19    1   12      0.61      9.85 
   19    2   12      0.11      1.39 
   19    3   12     -4.08      1.49 
   19    4   12      0.26     -5.62 
   19    5   12      4.76     -7.49 
   19    6   12      2.79      4.62 
   19    7   12     -1.52      1.13 
   19    8   12     -4.34     -1.25 
   19    9   12      1.34      3.22 
   19   10   12      3.88     -1.50 
   19    1   13      0.93     -2.15 
   19    2   13      2.10     -4.58 
   19    3   13      3.68     -1.81 
   19    4   13      7.13      5.21 
   19    5   13     -3.52      4.77 
   19    6   13     -5.08     -4.77 
   19    7   13     -2.51     -3.88 
   19    8   13     -0.90     -3.23 
   19    9   13      3.81      2.60 
   19   10   13      0.91      2.09 
   19    1   14      7.69     -6.28 
   19    2   14    -11.72      5.48 
   19    3   14     -7.20      3.85 
   19    4   14      8.11     -1.62 
   19    5   14      1.35      1.90 
   19    6   14     -5.00     -0.18 
   19    7   14     -0.23     -2.99 
   19    8   14      1.81      2.84 
   19    9   14      1.41      1.46 
   19    1   15    -10.29      5.15 
   19    2   15    -11.16      0.79 
   19    3   15      2.81      3.43 
   19    4   15      9.55     -2.27 
   19    5   15     -0.52     -4.01 
   19    6   15     -0.73      2.03 
   19    7   15      5.58     -0.41 
   19    8   15     -0.06      0.54 
   19    9   15     -5.64      1.76 
   19    1   16     -2.59     -5.71 
   19    2   16      4.52      1.61 
   19    3   16      4.81     -1.79 
   19    4   16     -3.95     -3.34 
   19    5   16     -0.11      4.09 
   19    6   16     -4.97      3.43 
   19    7   16     -1.36     -0.58 
   19    8   16      7.05     -2.24 
   19    1   17      1.38     -3.33 
   19    2   17     -3.16      6.72 
   19    3   17     -4.59      2.85 
   19    4   17     -1.68     -4.53 
   19    5   17      3.11      0.11 
   19    6   17     -1.81     -1.34 
   19    7   17      1.59     -1.78 
   19    8   17     -0.09      0.83 
   19    1   18     -7.42      3.52 
   19    2   18      8.18      2.71 
   19    3   18      4.65      0.37 
   19    4   18     -3.32     -0.89 
   19    5   18     -1.44     -0.48 
   19    6   18      1.80      0.52 
   19    7   18      1.40     -0.34 
   19    1   19      0.39      2.36 
   19    2   19     11.60      1.54 
   19    3   19     -0.71     -4.86 
   19    4   19     -8.10     -2.12 
   19    5   19      4.37     -0.10 
   19    6   19      4.88      0.18 
   19    7   19     -4.77      1.37 
   19    1   20      4.35     -0.21 
   19    2   20     -5.58     -0.28 
   19    3   20     -2.37      1.54 
   19    4   20     -0.64      2.03 
   19    5   20     -0.65      0.83 
   19    6   20      4.82     -1.66 
   19    1   21      2.98      0.10 
   19    2   21      5.31     -7.67 
   19    3   21      3.04      0.95 
   19    4   21     -1.09      2.61 
   19    5   21     -2.95      2.02 
   19    1   22      3.30      0.50 
   19    2   22     -0.95      0.32 
   19    3   22     -2.68     -1.60 
   19    4   22      0.14     -1.45 
   19    1   23      1.90     -0.53 
   19    2   23     -7.51     -6.41 
   19    3   23     -1.79      3.51 
   20    0    0     22.34      0.04 
   20    1    0     16.76     -3.51 
   20    2    0    -17.54     -0.04 
   20    3    0    -20.30      1.01 
   20    4    0      7.02      0.10 
   20    5    0      1.03      0.13 
   20    6    0     -0.07      0.07 
   20    7    0      4.18     -0.08 
   20    8    0     -2.79     -0.06 
   20    9    0      3.34      0.07 
   20   10    0      1.55      0.00 
   20   11    0     -5.68      0.16 
   20    0    1     14.23    -10.43 
   20    1    1     -1.21      8.59 
   20    2    1    -10.65      8.87 
   20    3    1      1.27    -16.94 
   20    4    1      6.30     -0.78 
   20    5    1      0.37     10.68 
   20    6    1     -0.55     -3.80 
   20    7    1     -5.33     -0.32 
   20    8    1     -5.14      3.78 
   20    9    1      7.04     -0.43 
   20   10    1      3.02     -1.97 
   20   11    1     -2.91      1.93 
   20    0    2      5.82    -14.36 
   20    1    2     -4.62     -1.95 
   20    2    2     -8.29     11.37 
   20    3    2      4.72      3.69 
   20    4    2      2.86      6.02 
   20    5    2      0.87      6.82 
   20    6    2      4.48    -16.66 
   20    7    2      3.51    -14.36 
   20    8    2     -4.72     13.83 
   20    9    2     -2.64      5.19 
   20   10    2      1.15     -4.38 
   20   11    2      0.17      1.63 
   20    0    3      3.33     -0.45 
   20    1    3     -2.35     -9.33 
   20    2    3     -3.69      1.50 
   20    3    3      3.51     20.11 
   20    4    3      2.32     -4.72 
   20    5    3     -0.53    -10.34 
   20    6    3     -1.54      5.08 
   20    7    3     -4.88     -1.14 
   20    8    3     -1.34     -3.38 
   20    9    3      7.02      2.90 
   20   10    3      0.62     -0.61 
   20   11    3     -3.85     -3.68 
   20    0    4    -16.94     -2.55 
   20    1    4    -10.67      1.96 
   20    2    4     18.31     -7.58 
   20    3    4     15.73     -6.06 
   20    4    4     -7.41     16.39 
   20    5    4     -4.28     -0.70 
   20    6    4     -4.42     -4.21 
   20    7    4     -2.98      5.22 
   20    8    4      8.26     -4.33 
   20    9    4     -0.67     -3.57 
   20   10    4     -1.93      3.72 
   20   11    4      3.45      0.71 
   20    0    5    -24.94     15.11 
   20    1    5      2.57     -6.16 
   20    2    5     19.79     -9.37 
   20    3    5     -4.54      6.88 
   20    4    5    -10.93     -0.61 
   20    5    5     -0.33     -6.54 
   20    6    5      3.61      2.67 
   20    7    5      6.14      3.46 
   20    8    5      2.27     -2.08 
   20    9    5     -3.21     -2.81 
   20   10    5     -2.99     -0.21 
   20   11    5      0.71      1.15 
   20    0    6    -20.58     25.13 
   20    1    6      2.49     10.67 
   20    2    6     16.07    -16.14 
   20    3    6      2.48    -13.25 
   20    4    6     -5.62     -0.79 
   20    5    6     -4.97     -3.87 
   20    6    6     -3.54      4.14 
   20    7    6     -3.55     10.83 
   20    8    6      4.09      0.25 
   20    9    6      4.68     -1.51 
   20   10    6     -0.09     -0.19 
   20   11    6     -0.24     -0.40 
   20    0    7     -4.20      3.82 
   20    1    7      0.87      6.53 
   20    2    7      7.59     -6.05 
   20    3    7      0.56     -9.25 
   20    4    7     -6.28      5.24 
   20    5    7      0.45      4.08 
   20    6    7      5.75     -4.72 
   20    7    7      1.65      0.86 
   20    8    7     -6.19      2.08 
   20    9    7     -4.29     -0.36 
   20   10    7      3.57     -0.07 
   20   11    7      1.76     -0.09 
   20    0    8     12.64      9.97 
   20    1    8     -0.60     -8.89 
   20    2    8    -14.56      0.94 
   20    3    8     -4.27     18.63 
   20    4    8      4.27    -10.93 
   20    5    8      5.11     -7.81 
   20    6    8     10.43      5.04 
   20    7    8     -1.30     -1.43 
   20    8    8    -11.77      3.24 
   20    9    8     -0.47      2.20 
   20   10    8      1.24     -4.43 
   20   11    8     -1.02      0.39 
   20    0    9     15.25     -6.04 
   20    1    9     -4.06     -0.61 
   20    2    9    -15.14      3.21 
   20    3    9     10.59     -1.76 
   20    4    9      8.97      4.12 
   20    5    9     -2.62      5.89 
   20    6    9     -3.52      0.07 
   20    7    9     -4.72     -5.77 
   20    8    9     -1.90      0.07 
   20    9    9      1.32      3.48 
   20   10    9      0.64     -0.08 
   20    0   10     25.58    -20.06 
   20    1   10      6.88    -10.35 
   20    2   10    -14.68     13.54 
   20    3   10    -11.34     13.39 
   20    4   10     -1.65     -3.49 
   20    5   10      3.96     -3.08 
   20    6   10      0.76      1.97 
   20    7   10      0.13     -3.20 
   20    8   10      2.60     -1.71 
   20    9   10     -0.90     -1.42 
   20   10   10     -1.73      2.75 
   20    0   11      9.15     -0.19 
   20    1   11     -1.57     -1.25 
   20    2   11     -7.74      1.37 
   20    3   11     -3.77      0.19 
   20    4   11      8.51     -2.77 
   20    5   11     -0.04      0.01 
   20    6   11     -5.99      2.72 
   20    7   11     -0.95     -0.63 
   20    8   11      7.94      1.47 
   20    9   11      3.15      0.11 
   20   10   11     -3.38     -0.92 
   20    0   12    -11.21    -15.59 
   20    1   12      2.51     14.44 
   20    2   12     10.19      7.37 
   20    3   12     -1.26    -26.93 
   20    4   12      2.08      1.66 
   20    5   12     -1.20     13.09 
   20    6   12    -10.90     -5.03 
   20    7   12      1.59      1.03 
   20    8   12      5.72     -0.27 
   20    9   12     -1.12     -1.16 
   20   10   12      0.31      1.69 
   20    0   13     -5.47      0.94 
   20    1   13      3.20      2.08 
   20    2   13      4.69      1.56 
   20    3   13     -7.62      2.10 
   20    4   13     -2.14     -3.09 
   20    5   13      2.97     -0.82 
   20    6   13     -3.33     -4.05 
   20    7   13      3.56     -0.12 
   20    8   13      5.47      4.36 
   20    9   13     -0.56      2.03 
   20    0   14    -18.61      5.82 
   20    1   14     -7.05      5.54 
   20    2   14      8.92     -5.58 
   20    3   14      9.29     -7.85 
   20    4   14      3.47      5.03 
   20    5   14     -0.51      3.67 
   20    6   14      1.27     -1.15 
   20    7   14     -2.65     -2.43 
   20    8   14     -3.27     -2.57 
   20    9   14      0.70      1.74 
   20    0   15    -15.64     -2.39 
   20    1   15      1.01      3.63 
   20    2   15     13.66      1.86 
   20    3   15      1.11     -4.73 
   20    4   15     -7.17     -3.45 
   20    5   15     -1.70      2.35 
   20    6   15     -1.20      1.01 
   20    7   15      2.05     -0.53 
   20    8   15     -0.20     -0.66 
   20    9   15     -0.69     -1.87 
   20    0   16      9.78     11.09 
   20    1   16      0.22     -9.55 
   20    2   16     -3.28     -5.11 
   20    3   16     -0.91     16.05 
   20    4   16     -6.94     -4.94 
   20    5   16      0.33     -7.73 
   20    6   16      7.25      4.15 
   20    7   16      0.37     -0.83 
   20    8   16     -0.14      1.43 
   20    0   17     -0.72      5.89 
   20    1   17     -4.62     -1.35 
   20    2   17     -1.48     -3.53 
   20    3   17      6.02     -0.05 
   20    4   17      0.97     -1.73 
   20    5   17      1.85     -7.44 
   20    6   17      4.01      3.82 
   20    7   17     -2.49      4.33 
   20    8   17     -4.75     -4.19 
   20    0   18      7.94     -0.33 
   20    1   18      2.68     -0.98 
   20    2   18     -1.87      2.50 
   20    3   18      1.90      2.56 
   20    4   18     -1.57     -3.60 
   20    5   18     -4.01     -2.19 
   20    6   18      0.11      3.61 
   20    7   18      2.97      3.57 
   20    0   19      9.17     -1.04 
   20    1   19     -1.29     -2.40 
   20    2   19     -8.57      0.90 
   20    3   19      3.91      1.09 
   20    4   19      5.17      2.00 
   20    5   19     -3.28      0.99 
   20    6   19     -0.45     -1.96 
   20    0   20     -4.67     -4.71 
   20    1   20     -0.63      3.86 
   20    2   20      0.67      3.41 
   20    3   20     -3.80     -4.68 
   20    4   20      4.46      2.72 
   20    5   20      1.82      2.22 
   20    6   20     -3.67     -0.63 
   20    0   21      5.15    -10.69 
   20    1   21     -1.86      5.39 
   20    2   21      1.68      5.58 
   20    3   21      2.88     -4.45 
   20    4   21     -3.06     -0.34 
   20    5   21     -4.52      5.13 
   20    0   22     -3.76      0.82 
   20    1   22     -4.81      4.36 
   20    2   22     -0.32     -1.50 
   20    3   22      2.25     -5.04 
   20    4   22      1.07      0.77 
   20    0   23     -4.42      0.74 
   20    1   23      2.86      1.99 
   20    2   23     -0.75      0.86 
   21    1    0    -12.12     -0.33 
   21    2    0     -6.91     -0.06 
   21    3    0      9.66      0.51 
   21    4    0     14.10      0.42 
   21    5    0    -12.32      0.02 
   21    6    0    -21.19     -0.14 
   21    7    0     15.91     -0.03 
   21    8    0     14.02      0.02 
   21    9    0     -9.94      0.06 
   21   10    0      0.64      0.11 
   21   11    0      0.48      0.02 
   21    1    1      7.39    -10.28 
   21    2    1      9.68      8.55 
   21    3    1      6.71      8.77 
   21    4    1    -11.21    -14.13 
   21    5    1     -3.54     -5.66 
   21    6    1      3.27     13.81 
   21    7    1     -2.52      2.31 
   21    8    1      0.02     -5.22 
   21    9    1      2.79     -0.14 
   21   10    1     -1.78     -1.05 
   21   11    1      0.69     -0.01 
   21    1    2     -6.46      5.65 
   21    2    2     -0.76      8.00 
   21    3    2      7.48      4.40 
   21    4    2     -1.73     -9.78 
   21    5    2     -4.45     -7.42 
   21    6    2      3.55      2.03 
   21    7    2     -1.56      0.95 
   21    8    2     -1.39      5.65 
   21    9    2      0.96      1.76 
   21   10    2      1.46     -6.60 
   21   11    2     -0.57      0.02 
   21    1    3     -5.23     -4.83 
   21    2    3      5.31      0.54 
   21    3    3      6.64     -0.47 
   21    4    3    -11.70      8.56 
   21    5    3     -3.47      3.54 
   21    6    3      8.91    -13.80 
   21    7    3     -1.57     -3.16 
   21    8    3     -1.31      5.95 
   21    9    3      4.76      1.19 
   21   10    3     -0.20      3.17 
   21   11    3     -2.80     -0.56 
   21    1    4     -3.18    -19.03 
   21    2    4      0.43     11.96 
   21    3    4     -3.74      8.06 
   21    4    4     -7.26     -7.53 
   21    5    4      8.96      9.73 
   21    6    4     16.60      2.41 
   21    7    4     -9.59    -11.03 
   21    8    4     -9.68     -3.47 
   21    9    4      5.71      2.68 
   21   10    4      0.67     -0.26 
   21   11    4     -2.37      1.59 
   21    1    5     -4.87      5.38 
   21    2    5     -6.06    -11.58 
   21    3    5      0.73     -6.26 
   21    4    5      9.99     11.04 
   21    5    5     -1.02      2.61 
   21    6    5     -6.21     -5.19 
   21    7    5      3.72      3.12 
   21    8    5      0.92      1.88 
   21    9    5     -1.44     -1.65 
   21   10    5      0.98     -0.62 
   21   11    5     -2.63      0.37 
   21    1    6     13.07     -3.13 
   21    2    6      1.44     -2.91 
   21    3    6    -11.55     -8.60 
   21    4    6     -2.06     -2.13 
   21    5    6      6.35      6.18 
   21    6    6      0.15      4.89 
   21    7    6     -0.55      3.03 
   21    8    6     -1.05     -3.03 
   21    9    6     -0.12     -3.79 
   21   10    6     -1.07      1.00 
   21   11    6      2.34     -2.50 
   21    1    7     14.73     23.52 
   21    2    7     -0.68     -4.87 
   21    3    7     -8.24     -5.74 
   21    4    7      6.53     -0.03 
   21    5    7      5.56     -2.35 
   21    6    7    -10.78      6.15 
   21    7    7     -2.58      0.72 
   21    8    7      2.69     -6.04 
   21    9    7     -3.04      1.17 
   21   10    7     -0.62      0.79 
   21    1    8     15.43     32.22 
   21    2    8      4.89     -7.05 
   21    3    8     -6.06     -8.02 
   21    4    8      3.39      2.55 
   21    5    8     -0.66     -8.62 
   21    6    8     -6.58      0.56 
   21    7    8     -0.44      6.38 
   21    8    8      0.39     -1.73 
   21    9    8      0.50      0.54 
   21   10    8      1.68      0.82 
   21    1    9      6.92     -1.89 
   21    2    9     -1.24      9.74 
   21    3    9     -8.83     -2.79 
   21    4    9     -3.63     -7.73 
   21    5    9      6.74      7.83 
   21    6    9      5.61      1.24 
   21    7    9     -2.48     -8.06 
   21    8    9     -1.28     -2.91 
   21    9    9      0.12      4.75 
   21   10    9      0.06      2.66 
   21    1   10     -4.93      4.04 
   21    2   10    -10.15      0.78 
   21    3   10      4.01      4.75 
   21    4   10      6.10      4.97 
   21    5   10      1.18     -2.71 
   21    6   10     -0.04     -5.46 
   21    7   10      1.49     -2.39 
   21    8   10     -0.84      2.30 
   21    9   10     -1.00      1.86 
   21   10   10      1.20     -0.24 
   21    1   11     -2.87    -22.63 
   21    2   11      0.97      6.73 
   21    3   11      4.22      4.93 
   21    4   11     -3.84     -4.87 
   21    5   11     -5.07      3.53 
   21    6   11      3.92     -1.41 
   21    7   11      3.01     -3.30 
   21    8   11     -0.74      4.96 
   21    9   11      1.20     -0.49 
   21   10   11     -0.02     -2.85 
   21    1   12    -11.79    -23.77 
   21    2   12     -1.12     -0.66 
   21    3   12      7.17      4.33 
   21    4   12     -1.67     -0.08 
   21    5   12     -4.73      6.08 
   21    6   12     -0.43     -3.14 
   21    7   12     -0.57      2.09 
   21    8   12      2.68      3.06 
   21    9   12      0.74     -3.57 
   21    1   13     -5.80     -1.94 
   21    2   13     -4.66     -0.42 
   21    3   13      6.73      5.21 
   21    4   13      6.91      2.64 
   21    5   13     -7.60     -8.40 
   21    6   13     -1.60     -3.08 
   21    7   13      3.38      3.04 
   21    8   13     -1.60      1.40 
   21    9   13      1.14     -0.74 
   21    1   14      3.00     -7.40 
   21    2   14     11.51      0.06 
   21    3   14      0.29      4.32 
   21    4   14     -8.99     -1.90 
   21    5   14     -0.85     -0.48 
   21    6   14     -1.67      0.27 
   21    7   14      0.28     -2.29 
   21    8   14      3.10      2.11 
   21    9   14     -0.36      0.55 
   21    1   15     -6.67     12.09 
   21    2   15     -1.59     -7.48 
   21    3   15      2.21     -0.50 
   21    4   15     -3.21      3.49 
   21    5   15      3.79     -4.75 
   21    6   15      6.83      4.63 
   21    7   15     -1.71      4.35 
   21    8   15     -3.12     -5.25 
   21    1   16      0.81     11.40 
   21    2   16     -4.01     -5.23 
   21    3   16     -1.17     -2.12 
   21    4   16      7.39      4.26 
   21    5   16      3.06     -3.27 
   21    6   16     -1.51      1.32 
   21    7   16     -1.54      2.57 
   21    8   16     -1.33     -0.91 
   21    1   17      6.61      7.34 
   21    2   17     11.92     -1.51 
   21    3   17     -1.59     -6.96 
   21    4   17     -7.59      3.96 
   21    5   17     -1.37      2.68 
   21    6   17     -1.72     -1.37 
   21    7   17     -0.05      1.49 
   21    1   18     -5.91      7.66 
   21    2   18     -2.98      2.11 
   21    3   18      0.26     -5.92 
   21    4   18     -0.32     -3.45 
   21    5   18     -1.65      2.21 
   21    6   18      0.70      4.38 
   21    7   18     -0.06      0.04 
   21    1   19      7.05     -5.40 
   21    2   19      1.79      4.26 
   21    3   19     -3.24      0.95 
   21    4   19      2.28     -0.39 
   21    5   19      0.67      2.48 
   21    6   19     -6.52     -2.86 
   21    1   20     -0.40     -3.53 
   21    2   20     -0.71      5.65 
   21    3   20      3.25     -1.61 
   21    4   20     -5.47     -4.49 
   21    5   20     -2.40      1.72 
   21    1   21     -1.72     -4.75 
   21    2   21     -6.43      2.57 
   21    3   21     -0.83      1.14 
   21    4   21      3.40     -2.94 
   21    1   22      1.60     -2.69 
   21    2   22      6.68     -4.81 
   21    3   22      2.94      2.30 
   22    1    0      2.35     -0.52 
   22    2    0    -12.44     -0.18 
   22    3    0      0.74      0.11 
   22    4    0     -6.83     -0.45 
   22    5    0      2.62      0.14 
   22    6    0      9.03      0.02 
   22    7    0     -4.10     -0.08 
   22    8    0     -3.04      0.22 
   22    9    0     -3.87     -0.16 
   22   10    0     -0.33     -0.05 
   22   11    0     10.76     -0.04 
   22    0    1     12.25    -13.56 
   22    1    1      2.66     -5.21 
   22    2    1    -13.29      5.31 
   22    3    1      3.70      8.02 
   22    4    1     16.87     -0.88 
   22    5    1    -14.74     -4.43 
   22    6    1     -7.68      5.60 
   22    7    1     12.22     -0.96 
   22    8    1     -0.05     -7.00 
   22    9    1      0.93     -0.24 
   22   10    1      1.28      1.67 
   22   11    1     -2.85      1.11 
   22    0    2     -2.51      7.18 
   22    1    2     -4.85      0.71 
   22    2    2      2.73      8.36 
   22    3    2      0.65      1.82 
   22    4    2      2.89    -25.34 
   22    5    2      2.31     -8.73 
   22    6    2     -4.95     19.18 
   22    7    2     -1.11      9.19 
   22    8    2      2.09      0.13 
   22    9    2     -1.37      2.02 
   22   10    2      0.96     -3.24 
   22   11    2      1.45     -5.83 
   22    0    3      4.92     12.59 
   22    1    3     -1.24     -0.84 
   22    2    3     -8.32     -1.31 
   22    3    3      5.77      1.82 
   22    4    3     17.28     -4.75 
   22    5    3    -11.24     -0.70 
   22    6    3     -9.50     -2.12 
   22    7    3      9.58     -0.29 
   22    8    3      2.75      4.89 
   22    9    3     -3.38      0.37 
   22   10    3      0.67      0.82 
   22    0    4    -15.53     -7.68 
   22    1    4      2.31     -0.44 
   22    2    4      5.69      3.67 
   22    3    4     -4.68      1.18 
   22    4    4      6.61     -3.22 
   22    5    4      2.21      3.23 
   22    6    4     -7.30      2.29 
   22    7    4      2.61     -2.87 
   22    8    4      2.08     -0.20 
   22    9    4      0.11      0.37 
   22   10    4     -0.67     -1.58 
   22    0    5     -1.61    -14.21 
   22    1    5      0.09      2.78 
   22    2    5      5.33      6.15 
   22    3    5     -2.66    -10.08 
   22    4    5    -13.28      2.06 
   22    5    5      8.26     14.17 
   22    6    5      5.55     -2.35 
   22    7    5     -6.30     -3.02 
   22    8    5      0.68      4.87 
   22    9    5     -1.69     -1.10 
   22   10    5     -1.08     -3.15 
   22    0    6     18.63    -11.04 
   22    1    6     -0.44     -2.89 
   22    2    6    -10.99      1.35 
   22    3    6      2.77      4.53 
   22    4    6     -3.33     15.10 
   22    5    6     -3.09      1.46 
   22    6    6      6.76    -11.98 
   22    7    6      1.13     -4.95 
   22    8    6     -3.93      1.03 
   22    9    6      3.12     -2.50 
   22   10    6     -0.13      0.54 
   22    0    7      2.74     -5.66 
   22    1    7     -0.86      7.81 
   22    2    7      1.72      2.32 
   22    3    7     -5.24     -8.75 
   22    4    7     -9.50      2.87 
   22    5    7      5.95     -2.83 
   22    6    7      5.42     -1.63 
   22    7    7     -6.33      5.17 
   22    8    7     -0.20     -1.64 
   22    9    7      4.64     -0.75 
   22   10    7      0.49     -0.06 
   22    0    8      4.46      4.83 
   22    1    8     -5.90     -2.43 
   22    2    8      0.20     -6.06 
   22    3    8     10.67      3.45 
   22    4    8     -2.21      2.42 
   22    5    8     -7.26     -3.32 
   22    6    8      2.63     -2.21 
   22    7    8     -0.16      2.01 
   22    8    8     -2.76      2.68 
   22    9    8      1.33     -0.34 
   22   10    8      2.54     -0.56 
   22    0    9    -14.47     18.19 
   22    1    9     -0.41     -6.86 
   22    2    9      4.17    -10.99 
   22    3    9      3.97     11.74 
   22    4    9      4.84      4.39 
   22    5    9     -3.09    -11.17 
   22    6    9     -0.86     -4.28 
   22    7    9      0.49      1.11 
   22    8    9     -1.53      0.49 
   22    9    9     -0.12      1.92 
   22   10    9      1.33      2.13 
   22    0   10    -20.62     10.58 
   22    1   10     -1.03      2.59 
   22    2   10     11.72     -5.47 
   22    3   10      5.18     -6.28 
   22    4   10      0.19     -2.30 
   22    5   10     -3.79      2.49 
   22    6   10      1.12      4.92 
   22    7   10      3.16      0.17 
   22    8   10     -3.61     -3.81 
   22    9   10     -3.59      1.55 
   22    0   11      0.61      7.23 
   22    1   11      2.89     -7.74 
   22    2   11      0.93     -5.29 
   22    3   11      0.14      9.21 
   22    4   11      1.39      2.80 
   22    5   11     -5.67      2.17 
   22    6   11     -1.43     -1.66 
   22    7   11      5.54     -2.94 
   22    8   11     -0.47     -0.18 
   22    9   11     -2.91     -1.56 
   22    0   12     -3.70      1.81 
   22    1   12      1.05      0.31 
   22    2   12      0.60      2.26 
   22    3   12     -4.10      0.95 
   22    4   12      1.08     -0.71 
   22    5   12      5.64      2.77 
   22    6   12     -1.52     -2.54 
   22    7   12      0.10     -5.94 
   22    8   12      2.34      1.16 
   22    9   12     -4.84      4.81 
   22    0   13      7.28     -0.83 
   22    1   13      1.07      6.26 
   22    2   13     -4.46      1.12 
   22    3   13     -3.96     -9.82 
   22    4   13      1.33     -4.24 
   22    5   13      3.15      1.60 
   22    6   13     -0.56      2.96 
   22    7   13     -2.53      3.85 
   22    8   13      0.03     -0.39 
   22    0   14     13.39     -4.17 
   22    1   14      0.42      2.96 
   22    2   14     -7.78      0.21 
   22    3   14     -0.51      0.94 
   22    4   14      0.50      1.55 
   22    5   14      1.71     -0.62 
   22    6   14     -1.71     -0.29 
   22    7   14     -3.82     -0.89 
   22    8   14      4.96      3.19 
   22    0   15      2.13     -9.85 
   22    1   15     -5.46      2.29 
   22    2   15     -0.56      4.06 
   22    3   15      7.68     -2.61 
   22    4   15      0.24      1.13 
   22    5   15     -2.10      0.83 
   22    6   15     -0.61     -1.31 
   22    7   15     -0.82     -0.56 
   22    8   15     -0.55     -0.10 
   22    0   16      8.12      2.75 
   22    1   16      0.97     -3.04 
   22    2   16     -4.93     -2.80 
   22    3   16     -2.57      1.32 
   22    4   16     -0.94      2.44 
   22    5   16      1.10     -1.76 
   22    6   16      0.49      2.36 
   22    7   16     -1.05      3.24 
   22    0   17      2.56     -2.81 
   22    1   17      0.04     -2.84 
   22    2   17     -1.91      3.43 
   22    3   17      3.38      3.83 
   22    4   17     -0.51     -1.23 
   22    5   17     -3.41      2.37 
   22    6   17      3.62      0.86 
   22    7   17      2.55     -3.92 
   22    0   18    -10.07     -3.35 
   22    1   18      0.47     -3.66 
   22    2   18      3.88      0.32 
   22    3   18     -2.12      6.39 
   22    4   18      1.50      0.96 
   22    5   18      0.94     -4.05 
   22    6   18     -0.38     -3.35 
   22    0   19     -2.82      5.23 
   22    1   19      3.49      0.43 
   22    2   19      1.17      0.14 
   22    3   19     -5.69      0.79 
   22    4   19      0.63     -4.52 
   22    5   19      5.23     -0.49 
   22    0   20     -7.54     -3.05 
   22    1   20     -2.91     -0.45 
   22    2   20      3.88      1.09 
   22    3   20      4.10     -1.89 
   22    4   20      1.49     -0.30 
   22    0   21      0.19     -2.44 
   22    1   21     -1.36      4.38 
   22    2   21      1.14     -0.67 
   22    3   21     -0.98     -4.99 
   22    0   22      4.76      3.27 
   22    1   22      2.01      0.37 
   23    1    0     22.68     -0.45 
   23    2    0      0.71     -2.46 
   23    3    0    -24.48      0.54 
   23    4    0     -1.23      0.92 
   23    5    0     13.32     -0.19 
   23    6    0     -4.09      0.27 
   23    7    0      2.76      0.11 
   23    8    0      7.00     -0.18 
   23    9    0     -4.34      0.07 
   23   10    0     -7.06      0.00 
   23    1    1    -27.83      8.09 
   23    2    1     10.55    -10.84 
   23    3    1      4.09     -9.41 
   23    4    1    -12.46     12.36 
   23    5    1      8.79      7.21 
   23    6    1      3.13     -3.86 
   23    7    1     -1.35      0.04 
   23    8    1      3.71     -5.54 
   23    9    1     -1.92      1.93 
   23   10    1     -5.10      4.08 
   23    1    2      1.36    -33.11 
   23    2    2      1.68    -20.28 
   23    3    2      4.24      8.42 
   23    4    2     -1.48      9.88 
   23    5    2     -1.33      7.22 
   23    6    2      0.59      3.00 
   23    7    2     -1.38     -1.84 
   23    8    2      0.19     -1.30 
   23    9    2     -0.26     -2.18 
   23   10    2      0.05      0.47 
   23    1    3    -33.65    -13.68 
   23    2    3      6.72      8.67 
   23    3    3      8.52     14.47 
   23    4    3     -1.77     -9.63 
   23    5    3      4.69     -9.85 
   23    6    3     -1.29      1.63 
   23    7    3     -0.79     -2.52 
   23    8    3      4.20      4.82 
   23    9    3     -2.91      2.60 
   23   10    3     -3.36     -3.62 
   23    1    4    -22.75     -6.23 
   23    2    4     -3.46     11.64 
   23    3    4     17.95      7.59 
   23    4    4      2.14      1.40 
   23    5    4     -9.74     -6.03 
   23    6    4      3.07     -1.59 
   23    7    4     -1.00     -0.19 
   23    8    4     -4.83     -1.42 
   23    9    4      1.89      1.39 
   23   10    4      4.23      1.40 
   23    1    5      6.26     -2.64 
   23    2    5    -14.95     11.47 
   23    3    5      9.45      6.02 
   23    4    5      7.03    -10.29 
   23    5    5    -11.53     -8.57 
   23    6    5      1.08      0.76 
   23    7    5      2.25      5.45 
   23    8    5     -4.84      1.90 
   23    9    5      2.92     -4.56 
   23   10    5      3.24     -1.06 
   23    1    6     -3.48     17.34 
   23    2    6     -0.65      4.40 
   23    3    6     -2.24     -4.55 
   23    4    6     -0.24     -3.29 
   23    5    6      0.89     -7.72 
   23    6    6      0.54     -4.34 
   23    7    6      4.80      6.78 
   23    8    6     -0.62      2.10 
   23    9    6     -3.18     -1.87 
   23   10    6     -1.57      1.01 
   23    1    7      8.19      1.71 
   23    2    7      0.82     -3.20 
   23    3    7      1.02     -9.06 
   23    4    7     -3.19      4.52 
   23    5    7     -6.80      8.95 
   23    6    7      5.74      3.71 
   23    7    7      3.21      0.14 
   23    8    7     -1.84     -4.96 
   23    9    7      2.10     -4.08 
   23   10    7      1.05      1.31 
   23    1    8     11.89      5.08 
   23    2    8      2.14     -2.44 
   23    3    8     -7.29     -1.79 
   23    4    8     -0.24      0.62 
   23    5    8      2.15     -1.10 
   23    6    8     -2.29      0.58 
   23    7    8     -0.54      1.91 
   23    8    8      2.81      0.24 
   23    9    8      1.40     -1.08 
   23    1    9      2.65      0.63 
   23    2    9      6.15     -2.21 
   23    3    9     -7.83     -0.66 
   23    4    9      1.58      4.69 
   23    5    9      6.89      5.68 
   23    6    9     -1.61     -0.74 
   23    7    9      0.91     -3.60 
   23    8    9      1.11      0.68 
   23    9    9     -3.36      2.58 
   23    1   10      7.00     -7.00 
   23    2   10     -1.14      1.00 
   23    3   10     -4.87      1.25 
   23    4   10      2.39     -2.21 
   23    5   10     -0.66      7.83 
   23    6   10     -4.42      3.55 
   23    7   10      0.36     -7.85 
   23    8   10      3.73     -1.17 
   23    9   10      3.11      3.93 
   23    1   11     -1.25      7.10 
   23    2   11     -7.59      2.41 
   23    3   11     -8.88      0.29 
   23    4   11      4.06     -7.43 
   23    5   11      7.72     -4.55 
   23    6   11     -2.46     -0.39 
   23    7   11     -3.58      0.56 
   23    8   11     -0.06      2.42 
   23    9   11     -0.06      4.25 
   23    1   12     -1.19     -6.82 
   23    2   12     -2.91      0.42 
   23    3   12      2.43     -1.72 
   23    4   12      3.45     -3.08 
   23    5   12      1.49      6.73 
   23    6   12     -2.45      3.98 
   23    7   12     -1.35     -3.95 
   23    8   12     -1.96     -0.23 
   23    1   13     -0.97     -5.07 
   23    2   13     -3.47     -1.69 
   23    3   13      1.36      1.44 
   23    4   13     -3.14      1.16 
   23    5   13      1.16     -0.28 
   23    6   13     -1.08     -0.85 
   23    7   13     -0.24     -1.44 
   23    8   13      2.56     -0.19 
   23    1   14     -4.97      4.11 
   23    2   14     -3.57      6.86 
   23    3   14      4.24     -0.12 
   23    4   14      0.49     -3.31 
   23    5   14      0.94     -7.09 
   23    6   14      6.87     -1.85 
   23    7   14     -3.13      3.28 
   23    8   14     -3.61      0.45 
   23    1   15      2.79     -2.55 
   23    2   15      0.96     -1.71 
   23    3   15      4.93      4.01 
   23    4   15     -0.76      5.81 
   23    5   15     -2.07      0.45 
   23    6   15     -0.96     -3.00 
   23    7   15     -0.61      0.68 
   23    1   16     -1.34      3.53 
   23    2   16      4.42      3.23 
   23    3   16     -0.68      0.69 
   23    4   16     -3.21     -0.65 
   23    5   16     -2.63     -3.09 
   23    6   16      2.94     -1.59 
   23    7   16      3.79      1.98 
   23    1   17      1.68      1.16 
   23    2   17      3.65      5.03 
   23    3   17     -2.68     -1.91 
   23    4   17      1.99     -5.67 
   23    5   17      0.09     -2.87 
   23    6   17     -0.02      2.72 
   23    1   18      6.04     -3.62 
   23    2   18      2.84     -3.06 
   23    3   18     -2.19     -0.65 
   23    4   18     -1.03      1.00 
   23    5   18     -0.30      2.88 
   23    1   19      1.54     -1.13 
   23    2   19     -3.68     -2.23 
   23    3   19     -0.15      0.49 
   23    4   19      2.67     -0.06 
   23    5   19     -0.65      0.17 
   23    1   20     -1.84     -0.83 
   23    2   20     -2.97     -0.06 
   23    3   20     -2.21      0.49 
   23    1   21     -2.75      0.56 
   23    2   21     -3.39     -1.53 
   24    0    0     -8.77     -0.05 
   24    1    0    -18.39      1.44 
   24    2    0      8.52      0.09 
   24    3    0     24.37     -0.51 
   24    4    0     -9.17      0.64 
   24    5    0     -3.90     -0.29 
   24    6    0     10.27      0.01 
   24    7    0     -3.52      0.07 
   24    8    0     -7.77     -0.15 
   24    9    0      0.78      0.15 
   24   10    0      1.00      0.15 
   24    0    1     -6.85      1.44 
   24    1    1     -8.23     -5.33 
   24    2    1      8.53     -7.70 
   24    3    1     17.23     16.88 
   24    4    1     -7.05     11.11 
   24    5    1    -10.33    -10.36 
   24    6    1     -1.18     -6.13 
   24    7    1      2.78     -1.13 
   24    8    1      0.77     -1.66 
   24    9    1     -0.67      3.92 
   24   10    1      2.58      3.79 
   24    0    2     -7.35     23.48 
   24    1    2      6.07     -5.38 
   24    2    2      7.82    -18.49 
   24    3    2     -7.17      9.11 
   24    4    2     -5.11      5.86 
   24    5    2     -0.36    -10.20 
   24    6    2     -0.82      5.26 
   24    7    2     -1.12      6.57 
   24    8    2      1.84     -9.49 
   24    9    2      1.65     -4.49 
   24   10    2      0.70     -0.25 
   24    0    3     -2.92     14.89 
   24    1    3    -11.52      8.56 
   24    2    3      2.69     -6.25 
   24    3    3     19.34    -19.95 
   24    4    3     -4.47     -0.75 
   24    5    3     -8.08      6.55 
   24    6    3      3.61      0.81 
   24    7    3     -1.21      3.76 
   24    8    3     -4.22      2.28 
   24    9    3     -1.07     -3.19 
   24   10    3      3.24     -1.20 
   24    0    4      3.79     -3.78 
   24    1    4     12.67     -1.43 
   24    2    4     -7.70      6.63 
   24    3    4    -16.77      0.23 
   24    4    4      7.89     -7.56 
   24    5    4      0.95      2.80 
   24    6    4     -5.86     -1.62 
   24    7    4      5.49      0.93 
   24    8    4      3.06      1.30 
   24    9    4     -1.20     -1.11 
   24   10    4     -0.14      2.49 
   24    0    5     14.00     -6.84 
   24    1    5      5.20      2.90 
   24    2    5    -11.64      6.01 
   24    3    5    -10.39     -9.04 
   24    4    5      6.49    -10.52 
   24    5    5      7.50      5.93 
   24    6    5     -1.56      7.41 
   24    7    5     -3.07      1.73 
   24    8    5     -1.10      0.07 
   24    9    5      0.11     -3.76 
   24   10    5     -0.09     -1.59 
   24    0    6     17.47    -28.57 
   24    1    6     -6.26      1.99 
   24    2    6    -11.85     17.37 
   24    3    6      5.59     -2.93 
   24    4    6      6.92     -2.80 
   24    5    6      2.58      3.70 
   24    6    6     -0.58     -2.37 
   24    7    6     -0.71     -1.20 
   24    8    6     -2.36      2.57 
   24    9    6     -3.04     -0.65 
   24    0    7      5.64    -11.69 
   24    1    7     10.46     -5.65 
   24    2    7     -3.41     13.88 
   24    3    7    -15.15     10.74 
   24    4    7      5.31     -9.04 
   24    5    7      3.64     -2.91 
   24    6    7     -6.51      1.96 
   24    7    7      2.18     -2.79 
   24    8    7      4.94      1.27 
   24    9    7      0.18      2.22 
   24    0    8     -1.48      1.52 
   24    1    8     -1.99      3.12 
   24    2    8      2.37     -1.93 
   24    3    8      4.31     -6.07 
   24    4    8     -1.25      3.13 
   24    5    8      1.30      0.53 
   24    6    8     -0.59      1.52 
   24    7    8     -4.44     -2.16 
   24    8    8      2.06     -1.10 
   24    9    8      0.72      2.53 
   24    0    9     -4.33     -7.10 
   24    1    9     -3.61     -0.09 
   24    2    9      4.86      4.36 
   24    3    9      2.22      7.51 
   24    4    9     -2.75      2.38 
   24    5    9     -0.36     -4.01 
   24    6    9      0.88     -2.71 
   24    7    9      2.43     -1.82 
   24    8    9      1.60     -2.65 
   24    9    9     -0.65      0.19 
   24    0   10     -9.20     13.07 
   24    1   10     -0.83     -1.85 
   24    2   10      6.38     -9.92 
   24    3   10     -3.91      3.16 
   24    4   10     -0.19      1.97 
   24    5   10      1.92      1.17 
   24    6   10     -1.45      0.49 
   24    7   10      4.16     -0.58 
   24    8   10      2.48      0.10 
   24    9   10     -0.68      0.58 
   24    0   11     -9.88      4.21 
   24    1   11     -7.88     -1.58 
   24    2   11      3.12     -8.37 
   24    3   11     12.33      1.64 
   24    4   11     -3.60      6.33 
   24    5   11     -2.98      0.72 
   24    6   11      1.67      1.25 
   24    7   11      0.50     -0.77 
   24    8   11     -0.26     -4.90 
   24    0   12     -1.68      1.38 
   24    1   12      3.47     -3.87 
   24    2   12     -0.48     -0.69 
   24    3   12     -2.25      9.01 
   24    4   12     -1.87     -0.25 
   24    5   12     -0.72     -5.72 
   24    6   12      0.58      1.39 
   24    7   12      1.81      3.08 
   24    8   12     -0.32     -2.11 
   24    0   13      0.01      7.98 
   24    1   13     -3.10     -1.13 
   24    2   13      1.49     -8.43 
   24    3   13      7.65     -4.99 
   24    4   13     -0.02      1.87 
   24    5   13     -5.12      1.63 
   24    6   13      2.80      2.65 
   24    7   13     -0.96     -0.19 
   24    8   13     -3.80      0.40 
   24    0   14      3.94     -0.73 
   24    1   14      1.93      1.07 
   24    2   14     -3.05      2.85 
   24    3   14     -0.27     -1.50 
   24    4   14      2.45     -0.81 
   24    5   14     -2.25     -2.74 
   24    6   14      0.28     -2.93 
   24    7   14     -2.74      1.01 
   24    0   15     11.75      1.71 
   24    1   15      4.94     -2.30 
   24    2   15     -7.86      1.92 
   24    3   15     -6.10      6.11 
   24    4   15      0.36      0.94 
   24    5   15      3.73     -3.12 
   24    6   15      3.52     -2.61 
   24    7   15     -1.58      1.68 
   24    0   16      3.67      0.54 
   24    1   16     -3.86      0.53 
   24    2   16     -3.12      0.53 
   24    3   16      4.13     -3.68 
   24    4   16      1.97     -0.28 
   24    5   16      0.50      4.93 
   24    6   16     -0.27     -1.20 
   24    0   17     -1.16     -4.44 
   24    1   17      2.14     -1.47 
   24    2   17     -0.45      4.07 
   24    3   17     -4.04      3.82 
   24    4   17     -0.41      0.75 
   24    5   17     -1.86     -0.07 
   24    0   18     -0.71     -0.30 
   24    1   18     -0.36      1.03 
   24    2   18     -0.35      0.33 
   24    3   18      0.28     -0.30 
   24    4   18     -0.38     -1.18 
   24    5   18     -0.61      1.45 
   24    0   19     -4.40     -2.28 
   24    1   19     -4.96      2.28 
   24    2   19      4.41     -2.97 
   24    3   19      5.12     -5.25 
   24    4   19      0.53      1.91 
   24    0   20      1.06      0.18 
   24    1   20     -1.09      0.31 
   24    2   20      0.10     -0.67 
   25    1    0     21.93      0.18 
   25    2    0     -1.12      1.14 
   25    3    0     -2.86     -0.30 
   25    4    0    -12.76     -0.53 
   25    5    0     -6.75     -0.01 
   25    6    0     11.06     -0.03 
   25    7    0      3.47      0.12 
   25    8    0     -5.22      0.01 
   25    9    0     -2.36     -0.14 
   25    1    1     -9.85     10.83 
   25    2    1     -1.29    -10.64 
   25    3    1     -4.30     -5.10 
   25    4    1      0.97     12.36 
   25    5    1      2.48     -0.26 
   25    6    1      2.59     -9.37 
   25    7    1      1.58     -0.39 
   25    8    1     -0.85      1.49 
   25    9    1     -1.28     -1.88 
   25    1    2      9.12    -14.01 
   25    2    2      2.33     -6.99 
   25    3    2     -4.81      1.27 
   25    4    2      3.88      9.66 
   25    5    2     -0.96      8.84 
   25    6    2     -1.23     -4.20 
   25    7    2      2.84     -9.98 
   25    8    2     -0.26     -3.80 
   25    9    2      0.39      3.09 
   25    1    3      8.72     -5.06 
   25    2    3      1.66      8.68 
   25    3    3     -7.11      1.21 
   25    4    3      4.34    -13.03 
   25    5    3      3.57      1.97 
   25    6    3     -0.20     12.50 
   25    7    3     -0.45     -0.24 
   25    8    3     -4.29     -2.47 
   25    9    3      0.69     -0.69 
   25    1    4     -8.90     15.40 
   25    2    4     -1.12    -10.49 
   25    3    4     -1.12     -6.85 
   25    4    4      5.60      6.36 
   25    5    4      7.12      3.15 
   25    6    4     -6.61     -1.49 
   25    7    4     -1.21      0.20 
   25    8    4      1.81      1.68 
   25    9    4     -0.24      1.04 
   25    1    5     16.17     -5.01 
   25    2    5      0.34      5.18 
   25    3    5     -6.63      2.48 
   25    4    5      0.17     -5.12 
   25    5    5      2.94      3.14 
   25    6    5     -0.56      3.66 
   25    7    5     -4.13     -2.81 
   25    8    5     -0.72     -1.22 
   25    9    5      1.85      1.63 
   25    1    6    -17.61      7.71 
   25    2    6     -2.89      4.34 
   25    3    6      5.56     -3.50 
   25    4    6     -0.34     -5.34 
   25    5    6      0.76     -2.51 
   25    6    6     -0.83      0.64 
   25    7    6     -4.34      4.07 
   25    8    6      3.42      0.83 
   25    9    6     -0.03     -0.28 
   25    1    7    -11.06     -1.26 
   25    2    7     -0.19    -12.71 
   25    3    7      3.46      0.35 
   25    4    7     -2.74      9.98 
   25    5    7     -1.69     -4.71 
   25    6    7     -1.12     -5.32 
   25    7    7      0.87      5.31 
   25    8    7      3.89      1.83 
   25    9    7     -0.94      0.28 
   25    1    8     -0.16    -13.88 
   25    2    8      0.95      9.99 
   25    3    8      5.87      4.50 
   25    4    8      0.66     -3.09 
   25    5    8     -4.70     -1.87 
   25    6    8     -0.80     -3.04 
   25    7    8      0.06      1.32 
   25    8    8      1.54      1.72 
   25    9    8      2.68     -0.17 
   25    1    9    -15.87      3.04 
   25    2    9      6.26     -2.92 
   25    3    9     13.96      1.93 
   25    4    9     -5.98      2.87 
   25    5    9     -5.91     -8.24 
   25    6    9     -0.36     -4.28 
   25    7    9      0.27      2.59 
   25    8    9      1.48      5.20 
   25    1   10      8.63     -2.61 
   25    2   10      1.62     -2.03 
   25    3   10     -2.19      5.25 
   25    4   10     -1.98      0.74 
   25    5   10     -0.97     -1.85 
   25    6   10      2.90      3.71 
   25    7   10      0.95     -1.70 
   25    8   10     -3.35     -0.98 
   25    1   11     -0.60     -1.75 
   25    2   11      0.33      3.06 
   25    3   11      2.84      0.66 
   25    4   11      2.29     -0.99 
   25    5   11     -2.96      4.40 
   25    6   11      1.36     -1.91 
   25    7   11      1.54     -2.93 
   25    8   11      0.36     -1.27 
   25    1   12      0.34      2.87 
   25    2   12     -6.05     -3.81 
   25    3   12     -2.89     -2.55 
   25    4   12      0.15      2.79 
   25    5   12     -0.24     -1.41 
   25    6   12      1.11      3.22 
   25    7   12      2.83      0.05 
   25    1   13      9.20      0.85 
   25    2   13     -3.98     -0.11 
   25    3   13     -5.61     -1.40 
   25    4   13      5.35     -0.60 
   25    5   13      1.69      4.47 
   25    6   13     -1.56      6.28 
   25    7   13      1.65      1.53 
   25    1   14     -4.66      7.41 
   25    2   14     -0.89     -2.36 
   25    3   14     -0.52     -5.01 
   25    4   14      5.98     -0.14 
   25    5   14      1.45     -0.54 
   25    6   14     -4.08     -2.63 
   25    7   14     -0.18      3.20 
   25    1   15      2.20      2.55 
   25    2   15     -3.14      1.86 
   25    3   15     -3.53     -0.11 
   25    4   15      1.77     -0.95 
   25    5   15     -0.26     -3.26 
   25    6   15     -0.54     -0.69 
   25    1   16      1.06     -2.04 
   25    2   16      4.41      3.93 
   25    3   16     -1.83      2.95 
   25    4   16     -3.04     -1.63 
   25    5   16      3.56      1.22 
   25    1   17     -4.51     -4.14 
   25    2   17     -3.67      0.44 
   25    3   17     -0.48      1.06 
   25    4   17      1.63     -2.01 
   25    5   17      4.10      1.49 
   25    1   18      4.02     -7.86 
   25    2   18     -3.48      0.48 
   25    3   18      0.90      3.19 
   25    4   18     -0.48      1.83 
   25    1   19      1.10     -1.06 
   25    2   19     -0.63      2.76 
   26    0    0    -17.83      0.06 
   26    1    0     -4.54     -0.23 
   26    2    0      6.74     -0.09 
   26    3    0      5.88      0.23 
   26    4    0      8.49     -0.24 
   26    5    0     -5.16      0.13 
   26    6    0     -5.12      0.02 
   26    7    0      5.31     -0.06 
   26    8    0      4.56     -0.01 
   26    9    0      1.09      0.15 
   26    0    1     -8.75     10.25 
   26    1    1      1.03     -5.40 
   26    2    1     11.50     -3.85 
   26    3    1     -4.54      8.92 
   26    4    1     -8.65     -2.73 
   26    5    1      5.30     -7.92 
   26    6    1      0.55     -1.52 
   26    7    1     -0.09      5.42 
   26    8    1      0.54      3.60 
   26    9    1     -2.81      0.46 
   26    0    2      4.49     12.30 
   26    1    2      5.99     -2.23 
   26    2    2     -1.29     -8.33 
   26    3    2     -2.60      4.32 
   26    4    2      0.34      6.72 
   26    5    2     -1.74      0.93 
   26    6    2     -0.86      0.52 
   26    7    2      3.37     -0.65 
   26    8    2     -0.17     -5.64 
   26    9    2     -0.63     -2.45 
   26    0    3     -8.81    -14.55 
   26    1    3     -0.44      4.04 
   26    2    3      8.48      6.89 
   26    3    3      1.07     -8.32 
   26    4    3     -6.01      2.09 
   26    5    3      0.22      6.99 
   26    6    3     -0.32      2.95 
   26    7    3      2.69     -2.91 
   26    8    3     -0.78     -4.66 
   26    9    3     -0.46     -1.85 
   26    0    4      6.01      5.93 
   26    1    4     -0.21      6.25 
   26    2    4     -3.54     -0.59 
   26    3    4     -3.00     -4.59 
   26    4    4     -4.96     -0.44 
   26    5    4      2.13     -2.37 
   26    6    4      3.85      2.25 
   26    7    4     -3.40     -0.53 
   26    8    4     -3.48     -0.05 
   26    9    4      1.04      0.36 
   26    0    5      5.73      9.64 
   26    1    5     -5.46      2.63 
   26    2    5     -5.08     -6.40 
   26    3    5      6.15     -1.80 
   26    4    5      7.15      2.99 
   26    5    5     -6.14      1.81 
   26    6    5     -1.22     -0.98 
   26    7    5      2.40     -4.62 
   26    8    5     -0.99     -0.86 
   26    9    5      2.62      0.51 
   26    0    6     -8.78     -6.57 
   26    1    6     -3.95     -0.71 
   26    2    6      4.82      1.04 
   26    3    6      1.88     -7.87 
   26    4    6     -3.47     -1.23 
   26    5    6      0.03      6.79 
   26    6    6      5.10     -1.71 
   26    7    6     -3.25     -2.80 
   26    8    6      0.59      0.79 
   26    0    7      5.52     10.78 
   26    1    7      6.94     -3.82 
   26    2    7     -5.23     -9.10 
   26    3    7     -5.62      5.92 
   26    4    7      1.21      3.55 
   26    5    7      0.96     -1.72 
   26    6    7      0.19     -5.49 
   26    7    7      0.86      1.07 
   26    8    7      1.60      2.78 
   26    0    8      6.34      0.91 
   26    1    8      4.85     -1.46 
   26    2    8      1.43     -0.70 
   26    3    8     -3.35      3.85 
   26    4    8     -3.78     -2.90 
   26    5    8      1.44      0.06 
   26    6    8      0.55      1.84 
   26    7    8      1.93      1.06 
   26    8    8      0.92      0.74 
   26    0    9     -0.96     -8.22 
   26    1    9      3.30      2.09 
   26    2    9      1.80      4.20 
   26    3    9     -4.40     -3.04 
   26    4    9     -1.32     -0.44 
   26    5    9      1.32     -1.66 
   26    6    9     -2.27      1.70 
   26    7    9      1.43      2.50 
   26    8    9      2.32      0.41 
   26    0   10     -3.93      3.64 
   26    1   10      3.64      1.90 
   26    2   10     -1.76      0.02 
   26    3   10     -5.99      8.28 
   26    4   10      3.28      0.62 
   26    5   10      4.45     -9.51 
   26    6   10     -3.95     -0.79 
   26    7   10     -0.87      3.18 
   26    8   10     -0.11      2.38 
   26    0   11     -6.01     -5.42 
   26    1   11     -2.27      2.84 
   26    2   11      3.46      5.89 
   26    3   11      0.27     -4.79 
   26    4   11      1.05     -6.04 
   26    5   11      3.70      4.01 
   26    6   11     -0.04      4.05 
   26    7   11     -4.58     -2.02 
   26    0   12     -5.00     -7.26 
   26    1   12     -2.15     -0.20 
   26    2   12     -0.43      4.00 
   26    3   12      2.65     -5.99 
   26    4   12      2.45      0.84 
   26    5   12     -4.86      2.75 
   26    6   12      0.50      1.23 
   26    7   12      2.29      0.26 
   26    0   13      4.94     -2.99 
   26    1   13      1.62      0.33 
   26    2   13     -0.97      1.83 
   26    3   13     -0.99      1.52 
   26    4   13     -2.54      2.13 
   26    5   13      0.31      1.00 
   26    6   13      0.09     -0.70 
   26    0   14      8.39     -3.32 
   26    1   14     -1.73     -4.29 
   26    2   14     -0.75      1.75 
   26    3   14      2.79     -2.12 
   26    4   14     -3.33     -4.70 
   26    5   14     -2.29      3.19 
   26    6   14      2.60      2.78 
   26    0   15     -1.08      1.99 
   26    1   15      0.85     -3.99 
   26    2   15     -1.72     -0.08 
   26    3   15     -4.06      4.66 
   26    4   15      2.16     -0.51 
   26    5   15      2.18     -4.27 
   26    0   16     -1.10      3.86 
   26    1   16     -0.17      1.38 
   26    2   16      2.84     -1.48 
   26    3   16      2.73      4.87 
   26    4   16     -1.75     -0.74 
   26    5   16     -0.89     -3.80 
   26    0   17     -5.16     -0.02 
   26    1   17     -0.26     -1.82 
   26    2   17      1.83     -1.55 
   26    3   17     -1.81      1.45 
   26    4   17      2.89     -2.17 
   26    0   18     -1.17      1.81 
   26    1   18      0.44      1.77 
   26    2   18     -1.68      0.73 
   27    1    0    -19.38      0.03 
   27    2    0      4.01      0.60 
   27    3    0      7.23      0.15 
   27    4    0     -2.16     -0.13 
   27    5    0      1.81     -0.09 
   27    6    0      2.83     -0.06 
   27    7    0     -7.03     -0.02 
   27    8    0     -1.58     -0.06 
   27    1    1      6.89     -1.20 
   27    2    1    -13.23     -1.63 
   27    3    1     -5.35      2.27 
   27    4    1      9.87      0.13 
   27    5    1      1.44      1.59 
   27    6    1     -4.05     -1.15 
   27    7    1     -2.98     -1.10 
   27    8    1     -1.72      3.69 
   27    1    2     -0.46      3.44 
   27    2    2     -4.37     18.54 
   27    3    2     -4.70     -0.44 
   27    4    2      0.13    -13.29 
   27    5    2      5.13     -0.14 
   27    6    2     -0.63     -2.33 
   27    7    2     -1.57     -3.27 
   27    8    2      1.22      0.58 
   27    1    3      9.71      2.94 
   27    2    3     -7.72      1.99 
   27    3    3     -3.36     -4.52 
   27    4    3      3.43     -0.63 
   27    5    3      2.06      2.25 
   27    6    3     -4.34      0.51 
   27    7    3     -0.64      0.55 
   27    8    3     -0.27     -1.61 
   27    1    4     17.34      2.15 
   27    2    4     -3.45     -7.17 
   27    3    4     -1.98     -6.33 
   27    4    4      3.02     -0.38 
   27    5    4     -3.80      1.94 
   27    6    4     -2.93      5.79 
   27    7    4      5.69     -0.34 
   27    8    4      2.95     -4.17 
   27    1    5      1.19      4.47 
   27    2    5      7.63      6.76 
   27    3    5     -1.87     -0.25 
   27    4    5     -3.52     -3.31 
   27    5    5     -2.69     -0.19 
   27    6    5      0.59      1.50 
   27    7    5      5.28     -3.74 
   27    8    5      2.67     -1.60 
   27    1    6     -1.58      6.31 
   27    2    6      5.11     -2.74 
   27    3    6      3.77      1.50 
   27    4    6      0.24      2.38 
   27    5    6     -2.33      1.54 
   27    6    6      1.78      4.79 
   27    7    6     -0.85      0.57 
   27    8    6     -2.66     -0.16 
   27    1    7      2.66      1.57 
   27    2    7      0.17     -6.79 
   27    3    7     -1.49     -1.27 
   27    4    7      0.35      4.72 
   27    5    7      0.55     -0.44 
   27    6    7     -1.00     -3.19 
   27    7    7     -0.17     -2.21 
   27    8    7      0.97      1.77 
   27    1    8     -4.62     -1.22 
   27    2    8      2.01      1.73 
   27    3    8     -3.10      0.19 
   27    4    8     -7.11     -0.13 
   27    5    8      5.77     -0.36 
   27    6    8      4.38     -1.58 
   27    7    8     -2.28     -0.39 
   27    8    8     -3.29      1.81 
   27    1    9     -0.95     -5.85 
   27    2    9      4.08     -9.47 
   27    3    9      0.23     -1.77 
   27    4    9     -0.36      1.67 
   27    5    9      5.40      2.79 
   27    6    9     -2.32      1.81 
   27    7    9     -6.16      2.66 
   27    1   10      1.98     -6.47 
   27    2   10     -1.45     -7.21 
   27    3   10     -2.76     -0.45 
   27    4   10      1.65      6.71 
   27    5   10      0.90     -3.42 
   27    6   10     -1.51     -5.84 
   27    7   10     -1.66      1.11 
   27    1   11      0.25     -4.54 
   27    2   11     -2.25      7.27 
   27    3   11      2.04      1.28 
   27    4   11      0.84     -2.69 
   27    5   11     -1.81      1.01 
   27    6   11      1.37      5.97 
   27    7   11     -0.25      1.46 
   27    1   12      3.77      5.52 
   27    2   12     -1.60     -1.47 
   27    3   12     -1.59      0.25 
   27    4   12      4.38      4.45 
   27    5   12     -0.95     -0.45 
   27    6   12     -1.04     -3.66 
   27    1   13      0.07      5.50 
   27    2   13     -3.71      3.79 
   27    3   13      0.57     -1.61 
   27    4   13      1.12     -1.84 
   27    5   13     -5.42     -1.74 
   27    6   13      4.64     -0.14 
   27    1   14     -0.77      3.86 
   27    2   14      2.30     -1.55 
   27    3   14      3.57      1.23 
   27    4   14     -3.38     -0.05 
   27    5   14     -3.05      2.59 
   27    1   15     -3.20      2.31 
   27    2   15      5.61     -4.09 
   27    3   15      0.14     -2.08 
   27    4   15     -1.83     -0.69 
   27    1   16     -0.65     -3.66 
   27    2   16     -0.11     -2.38 
   27    3   16      0.33     -0.98 
   27    4   16     -0.10     -1.64 
   27    1   17     -1.73     -0.29 
   27    2   17     -2.81     -3.28 
   28    0    0     -4.70     -0.04 
   28    1    0      0.39      0.16 
   28    2    0      0.17     -0.22 
   28    3    0     -7.61     -0.48 
   28    4    0      6.62     -0.29 
   28    5    0      2.07      0.21 
   28    6    0     -8.01      0.10 
   28    7    0     -3.16     -0.06 
   28    8    0      2.41      0.03 
   28    0    1     -4.14     10.28 
   28    1    1      1.63     -2.39 
   28    2    1      1.17     -1.76 
   28    3    1     -7.60     -2.92 
   28    4    1      1.03     -5.75 
   28    5    1      4.53      4.78 
   28    6    1      2.84      4.80 
   28    7    1     -1.33     -2.06 
   28    8    1     -0.07     -1.14 
   28    0    2      7.52      5.53 
   28    1    2     -2.28     -0.35 
   28    2    2     -8.03     -2.28 
   28    3    2      4.57     -3.13 
   28    4    2      3.62     -8.70 
   28    5    2      1.85      2.60 
   28    6    2     -0.27      3.82 
   28    7    2     -4.75     -0.65 
   28    8    2      0.89      2.56 
   28    0    3     -3.54    -15.83 
   28    1    3      5.52      0.63 
   28    2    3      2.80      6.75 
   28    3    3     -9.69      4.33 
   28    4    3     -0.11      1.11 
   28    5    3      4.09     -0.84 
   28    6    3      1.35     -4.73 
   28    7    3     -0.81     -0.28 
   28    8    3      0.98      2.29 
   28    0    4      8.12      5.54 
   28    1    4      2.51     -4.28 
   28    2    4     -0.35     -2.76 
   28    3    4     -0.86      2.92 
   28    4    4     -4.56      2.70 
   28    5    4      2.18      0.54 
   28    6    4      5.77     -1.13 
   28    7    4      3.04     -0.24 
   28    8    4     -2.47     -0.72 
   28    0    5     -0.55     -5.66 
   28    1    5     -4.37      6.18 
   28    2    5     -2.98      3.61 
   28    3    5     10.20     -3.23 
   28    4    5      1.67      2.99 
   28    5    5     -3.13     -2.10 
   28    6    5     -0.30     -2.79 
   28    7    5     -0.99      1.15 
   28    8    5     -0.31      0.04 
   28    0    6     -8.10     -6.70 
   28    1    6      5.30      0.06 
   28    2    6      7.64      5.39 
   28    3    6     -5.18      4.29 
   28    4    6     -5.64      3.58 
   28    5    6     -2.81     -0.40 
   28    6    6      2.25     -1.47 
   28    7    6      4.67      0.32 
   28    0    7     -2.36      6.27 
   28    1    7     -6.95     -5.66 
   28    2    7      0.74     -5.75 
   28    3    7      7.34     -0.32 
   28    4    7     -0.11      1.89 
   28    5    7      0.94      0.41 
   28    6    7      0.68      4.68 
   28    7    7     -0.87      0.71 
   28    0    8     -7.08     -6.83 
   28    1    8     -8.98      2.94 
   28    2    8      2.45      1.85 
   28    3    8     10.49     -0.82 
   28    4    8     -1.44      3.15 
   28    5    8     -4.93      0.96 
   28    6    8     -1.61     -2.43 
   28    7    8     -1.82     -1.27 
   28    0    9     -3.26      8.29 
   28    1    9      6.43     -1.58 
   28    2    9      6.19     -5.88 
   28    3    9     -9.73     -0.05 
   28    4    9     -3.87      3.44 
   28    5    9      2.93      0.76 
   28    6    9      1.13     -1.30 
   28    7    9     -2.68     -0.04 
   28    0   10     -3.58      8.55 
   28    1   10     -3.23     -1.60 
   28    2   10     -0.88     -3.84 
   28    3   10      4.62     -4.67 
   28    4   10      3.38     -1.94 
   28    5   10      0.20      1.04 
   28    6   10     -1.21     -0.21 
   28    0   11      0.49      5.39 
   28    1   11      6.20      6.65 
   28    2   11     -0.53     -0.62 
   28    3   11     -6.57     -5.95 
   28    4   11      0.50     -0.11 
   28    5   11     -2.24      1.30 
   28    6   11      0.74     -5.94 
   28    0   12      3.62      4.55 
   28    1   12      6.71     -0.15 
   28    2   12      0.46     -3.15 
   28    3   12    -10.24      0.60 
   28    4   12      2.15      0.06 
   28    5   12      4.17     -1.44 
   28    0   13      4.24      1.06 
   28    1   13     -2.19     -0.86 
   28    2   13     -4.04     -0.03 
   28    3   13      3.73      2.33 
   28    4   13      0.77     -3.44 
   28    5   13     -1.49     -1.37 
   28    0   14     -0.29     -0.83 
   28    1   14      2.44     -0.35 
   28    2   14      1.46     -1.28 
   28    3   14     -4.43      3.78 
   28    4   14     -3.91      2.73 
   28    0   15      0.73     -2.24 
   28    1   15     -3.24     -0.71 
   28    2   15      1.90     -0.19 
   28    3   15      4.99     -0.37 
   28    0   16     -4.18     -5.05 
   28    1   16     -0.39     -1.09 
   28    2   16      2.06      2.54 
   29    1    0    -14.55      0.01 
   29    2    0      5.33     -0.38 
   29    3    0      5.33      0.04 
   29    4    0      1.06      0.19 
   29    5    0      4.79      0.00 
   29    6    0     -0.93      0.02 
   29    7    0     -4.33     -0.21 
   29    1    1      2.27     -4.91 
   29    2    1     -8.91    -10.43 
   29    3    1     -1.30      8.09 
   29    4    1      7.14      5.46 
   29    5    1      2.02     -2.97 
   29    6    1      0.12      0.63 
   29    7    1     -0.16      0.76 
   29    1    2     -4.51      4.39 
   29    2    2      1.30      3.62 
   29    3    2      0.86      1.13 
   29    4    2     -0.28     -5.80 
   29    5    2     -1.42     -4.22 
   29    6    2     -2.74      7.73 
   29    7    2      0.22      3.68 
   29    1    3     -6.05      2.50 
   29    2    3    -10.35      2.99 
   29    3    3      0.15     -6.90 
   29    4    3      4.05     -0.81 
   29    5    3      4.26      2.97 
   29    6    3      0.39     -2.06 
   29    7    3     -2.83     -0.42 
   29    1    4     12.77    -11.22 
   29    2    4     -0.89      4.06 
   29    3    4     -3.65      6.50 
   29    4    4      1.25     -4.76 
   29    5    4     -4.97     -5.53 
   29    6    4     -0.90     -0.51 
   29    7    4      1.22      2.94 
   29    1    5     -3.04      2.16 
   29    2    5      8.61     12.20 
   29    3    5      3.63     -5.95 
   29    4    5     -4.46     -5.26 
   29    5    5     -3.09     -0.14 
   29    6    5      1.57     -1.47 
   29    7    5     -0.17      1.28 
   29    1    6      4.71      1.02 
   29    2    6     -2.83     -4.21 
   29    3    6      1.81      3.08 
   29    4    6     -3.38      5.34 
   29    5    6      0.45     -1.32 
   29    6    6      2.55     -1.61 
   29    7    6      1.46     -2.46 
   29    1    7      5.57     -1.57 
   29    2    7      5.61      4.79 
   29    3    7      6.15      7.59 
   29    4    7     -5.21      0.00 
   29    5    7     -7.45     -2.56 
   29    6    7      2.86      1.16 
   29    1    8    -12.80     -0.87 
   29    2    8      3.45     -3.83 
   29    3    8      2.58     -3.54 
   29    4    8     -2.92      0.84 
   29    5    8      0.01      3.79 
   29    6    8      2.59     -1.19 
   29    1    9     -2.09     -1.59 
   29    2    9     -6.89     -9.16 
   29    3    9     -2.99      2.09 
   29    4    9      3.75      6.18 
   29    5    9      1.57      0.40 
   29    6    9     -1.49     -1.29 
   29    1   10     -0.18     -3.02 
   29    2   10      8.20      6.75 
   29    3   10      0.06     -1.73 
   29    4   10     -1.02     -4.67 
   29    5   10     -0.86      4.42 
   29    1   11     -4.07      3.35 
   29    2   11      0.82     -4.60 
   29    3   11     -7.78     -4.83 
   29    4   11      1.97      1.17 
   29    5   11      9.57      0.74 
   29    1   12      6.44      5.47 
   29    2   12     -0.49      1.44 
   29    3   12     -0.86      2.64 
   29    4   12      1.35     -0.24 
   29    1   13      5.28      2.64 
   29    2   13      2.30     -0.78 
   29    3   13     -0.68      0.29 
   29    4   13     -6.14      0.51 
   29    1   14      0.31     -0.19 
   29    2   14     -4.51     -2.95 
   29    3   14     -0.76      0.19 
   29    1   15      6.55     -2.32 
   29    2   15     -0.26      1.31 
   30    0    0      5.14     -0.11 
   30    1    0      1.84     -0.25 
   30    2    0      0.41      0.08 
   30    3    0     -3.07      0.10 
   30    4    0     -4.47      0.26 
   30    5    0      7.64     -0.17 
   30    6    0     -0.52      0.09 
   30    7    0     -6.20     -0.01 
   30    0    1     -0.34     -5.90 
   30    1    1      2.74     11.48 
   30    2    1     -5.33      2.61 
   30    3    1     -4.70    -10.36 
   30    4    1      6.02      1.00 
   30    5    1      5.97     -0.43 
   30    6    1     -2.86      1.17 
   30    7    1     -6.22      2.36 
   30    0    2     -6.32      4.00 
   30    1    2     -2.71     -3.42 
   30    2    2      2.87     -2.02 
   30    3    2     -1.10     -4.59 
   30    4    2     -2.18      2.09 
   30    5    2      2.34      8.55 
   30    6    2      0.71     -2.07 
   30    7    2     -0.23     -0.94 
   30    0    3      1.73      1.89 
   30    1    3      6.21     -8.51 
   30    2    3     -6.04     -1.89 
   30    3    3     -8.13      8.04 
   30    4    3      2.75      1.09 
   30    5    3      4.18     -0.33 
   30    6    3      0.87     -1.29 
   30    0    4      5.55     -0.67 
   30    1    4      1.71     -0.50 
   30    2    4     -1.88     -3.45 
   30    3    4     -1.26      1.26 
   30    4    4      0.81      0.38 
   30    5    4     -2.63     -1.50 
   30    6    4      0.15     -0.22 
   30    0    5      2.77     -1.73 
   30    1    5     -0.70     -6.13 
   30    2    5      1.58      3.05 
   30    3    5      3.38      2.86 
   30    4    5     -6.37     -0.86 
   30    5    5     -3.41      0.31 
   30    6    5      3.52     -0.83 
   30    0    6     -0.11     -0.21 
   30    1    6      3.32      1.61 
   30    2    6     -2.29      1.79 
   30    3    6      0.25      6.06 
   30    4    6      3.33     -1.04 
   30    5    6     -2.65     -9.22 
   30    6    6     -2.24      0.54 
   30    0    7     -0.24      1.99 
   30    1    7     -8.73      4.67 
   30    2    7      5.78      0.03 
   30    3    7      8.33     -2.56 
   30    4    7     -1.44     -2.42 
   30    5    7     -4.73     -1.69 
   30    6    7     -0.24      3.62 
   30    0    8     -9.52     -6.16 
   30    1    8     -3.21     -6.28 
   30    2    8      3.68      4.22 
   30    3    8      1.99      2.74 
   30    4    8      3.07      0.43 
   30    5    8      0.95     -0.44 
   30    0    9     -3.94      1.20 
   30    1    9      2.88      1.97 
   30    2    9     -2.09      1.82 
   30    3    9     -5.17     -0.97 
   30    4    9      4.23     -5.20 
   30    5    9      4.18      2.33 
   30    0   10     11.76     -3.46 
   30    1   10     -2.76      0.99 
   30    2   10      0.19      0.90 
   30    3   10      1.97     -5.34 
   30    4   10     -1.45     -0.94 
   30    5   10      1.03      7.18 
   30    0   11      3.22    -10.21 
   30    1   11      1.51     -0.06 
   30    2   11     -2.60      4.03 
   30    3   11     -2.30     -0.12 
   30    4   11      1.03      1.44 
   30    0   12      2.37      4.35 
   30    1   12      0.44      7.65 
   30    2   12     -3.50     -1.70 
   30    3   12     -0.97     -4.16 
   30    0   13      0.32     -2.66 
   30    1   13     -1.96      0.18 
   30    2   13     -0.33      0.13 
   30    0   14     -6.62      4.24 
   30    1   14      0.19      0.38 
   31    1    0     -4.09      0.02 
   31    2    0      3.37     -0.03 
   31    3    0      3.79     -0.08 
   31    4    0      3.26     -0.10 
   31    5    0     -2.85     -0.02 
   31    6    0     -4.62      0.00 
   31    1    1     -2.85     -2.18 
   31    2    1     11.54      4.08 
   31    3    1      5.45     -0.33 
   31    4    1     -1.92     -2.60 
   31    5    1     -3.22     -0.34 
   31    6    1     -3.39      1.35 
   31    1    2     -0.35      4.16 
   31    2    2      2.72     -3.35 
   31    3    2      2.20      4.80 
   31    4    2     -0.32      7.98 
   31    5    2     -1.96     -1.26 
   31    6    2      0.96     -3.41 
   31    1    3     -5.47      1.77 
   31    2    3      4.10     -1.42 
   31    3    3      3.14      0.05 
   31    4    3      3.75      1.19 
   31    5    3     -3.57     -1.51 
   31    6    3     -2.43     -2.05 
   31    1    4      3.83     -0.94 
   31    2    4      0.86     -2.14 
   31    3    4     -4.39      0.60 
   31    4    4     -4.87      4.25 
   31    5    4      2.36      1.71 
   31    1    5     -2.76      1.20 
   31    2    5     -4.37     -5.76 
   31    3    5     -0.02      1.90 
   31    4    5     -1.18      0.12 
   31    5    5      4.12      1.95 
   31    1    6      2.08     -7.76 
   31    2    6      1.62     -4.58 
   31    3    6     -2.69     -3.55 
   31    4    6     -1.65      0.56 
   31    5    6      1.44      1.07 
   31    1    7      1.38     -2.76 
   31    2    7     -0.49      7.54 
   31    3    7     -2.59      0.94 
   31    4    7     -3.09     -4.83 
   31    5    7      2.89     -0.74 
   31    1    8     -6.54      4.60 
   31    2    8     -0.90     -0.05 
   31    3    8      3.05      0.69 
   31    4    8      3.92     -1.65 
   31    1    9      2.07      0.55 
   31    2    9     -1.06      5.76 
   31    3    9     -1.29     -1.71 
   31    4    9      0.12     -2.76 
   31    1   10     -0.53      5.10 
   31    2   10     -7.23      5.72 
   31    3   10      1.80     -2.04 
   31    1   11     -1.33      3.53 
   31    2   11      2.63     -5.20 
   31    3   11      3.86     -0.37 
   31    1   12     -1.30     -3.64 
   32    0    0      6.27      0.01 
   32    1    0      0.65     -0.29 
   32    2    0      1.15      0.12 
   32    3    0      7.34      0.48 
   32    4    0     -4.95     -0.13 
   32    5    0     -7.56      0.01 
   32    0    1      3.62      3.77 
   32    1    1      4.89     -0.10 
   32    2    1     -3.13     -1.81 
   32    3    1     -3.25      0.35 
   32    4    1      0.47      0.49 
   32    5    1     -1.00      0.72 
   32    0    2     -4.33     -9.95 
   32    1    2     -1.74      5.29 
   32    2    2      2.80      8.69 
   32    3    2      2.29     -0.91 
   32    4    2      1.34     -0.49 
   32    5    2     -2.64     -6.15 
   32    0    3      6.27      0.59 
   32    1    3      2.00     -0.09 
   32    2    3     -3.18     -1.52 
   32    3    3     -2.19     -1.55 
   32    4    3      1.67      1.35 
   32    5    3     -0.67      0.19 
   32    0    4     -2.17     -5.20 
   32    1    4     -2.85      4.19 
   32    2    4     -3.00      0.93 
   32    3    4      0.98     -0.82 
   32    4    4      3.99      0.54 
   32    0    5     -1.51     -3.92 
   32    1    5     -1.56     -0.99 
   32    2    5      3.10     -0.28 
   32    3    5      1.82      3.78 
   32    4    5     -1.25     -0.81 
   32    0    6      6.24     10.50 
   32    1    6     -1.21     -1.55 
   32    2    6     -3.09     -6.44 
   32    3    6     -0.68     -4.61 
   32    4    6     -0.53      0.32 
   32    0    7     -4.69      0.49 
   32    1    7     -1.43      3.19 
   32    2    7      0.25      1.80 
   32    3    7      3.17     -0.86 
   32    4    7     -1.26     -1.90 
   32    0    8      2.51      1.11 
   32    1    8      3.23      0.83 
   32    2    8     -1.44     -0.07 
   32    3    8     -0.38     -2.38 
   32    0    9      1.81      1.29 
   32    1    9     -2.22     -3.00 
   32    2    9     -2.33      0.01 
   32    0   10     -2.50     -4.88 
   32    1   10      1.93      1.94 
   33    1    0      4.23     -0.03 
   33    2    0     -4.88     -0.01 
   33    3    0     -9.78      0.26 
   33    4    0      0.61     -0.03 
   33    1    1      3.78     -0.04 
   33    2    1      2.09      4.99 
   33    3    1     -1.26     -3.31 
   33    4    1     -1.27     -3.23 
   33    1    2      3.97     -2.74 
   33    2    2     -1.82      6.29 
   33    3    2      0.19     -3.48 
   33    4    2     -0.42     -4.29 
   33    1    3      5.20      0.41 
   33    2    3      2.17     -1.26 
   33    3    3     -2.01      3.66 
   33    1    4     -4.11      3.47 
   33    2    4      0.31      2.75 
   33    3    4      6.91     -1.49 
   33    1    5     -2.41     -1.60 
   33    2    5     -1.98     -6.43 
   33    3    5      0.73      2.45 
   33    1    6     -1.95     -4.84 
   33    2    6      0.09     -3.88 
   33    1    7     -1.33     -1.15 
   33    2    7      0.04      1.50 
   33    1    8      2.96     -0.99 
   34    0    0     -9.00      0.17 
   34    1    0     -0.83      0.30 
   34    2    0      3.96     -0.09 
   34    0    1     -0.17     -0.11 
   34    1    1      1.78     -5.39 
   34    2    1      0.63      0.37 
   34    0    2      1.14      0.27 
   34    1    2      1.67      0.60 
   34    2    2     -0.81     -0.34 
   34    0    3      0.20      1.82 
   34    1    3     -1.21      3.21 
   34    0    4     -1.15      3.77 
   34    1    4     -1.02     -0.93 
   22    0    0     23.92     -0.01 
    0   13    0      7.48      0.03 
    0    0    0      0.00      0.00 
# SQUEEZE RESULTS (Version = 220824) 
# Note: Data are Listed for all Voids in the P1 Unit Cell 
# i.e. Centre of Gravity, Solvent Accessible Volume, 
# Recovered number of Electrons in the Void and 
# Details about the Squeezed Material 
loop_ 
  _platon_squeeze_void_nr 
  _platon_squeeze_void_average_x 
  _platon_squeeze_void_average_y 
  _platon_squeeze_void_average_z 
  _platon_squeeze_void_volume 
  _platon_squeeze_void_count_electrons 
  _platon_squeeze_void_content 
   1  0.236  0.219  0.132       257        85 ' ' 
   2  0.248  0.722  0.879       257        84 ' ' 
   3  0.264  0.219  0.632       257        85 ' ' 
   4  0.251  0.722  0.379       256        84 ' ' 
   5  0.134  0.175  0.878        30        11 ' ' 
   6  0.137  0.702  0.622        33        11 ' ' 
   7  0.363  0.702  0.122        33        11 ' ' 
   8  0.366  0.175  0.378        30        11 ' ' 
   9  0.735  0.781  0.132       257        86 ' ' 
  10  0.748  0.278  0.879       257        84 ' ' 
  11  0.764  0.781  0.632       257        86 ' ' 
  12  0.751  0.278  0.379       257        84 ' ' 
  13  0.637  0.298  0.622        33        11 ' ' 
  14  0.634  0.825  0.878        30        11 ' ' 
  15  0.863  0.298  0.122        33        11 ' ' 
  16  0.866  0.825  0.378        30        11 ' ' 
_platon_squeeze_void_probe_radius                  1.20 
_platon_squeeze_details 
) 
TITL vd5_a.res in Pca2(1) 
CELL   26.4912   11.0501   22.1450     90.00     90.00     90.00 
SPGR Pca21 
# Solvent Accessible Volume =      2349 
# Electrons Found in S.A.V. =       763 
# Note: Atoms in Void are Labelled as Cxxx and Qxxx for all Others 
C101 0.456 0.349 0.630 !      10.94 eA-3 
C102 0.828 0.346 0.101 !      10.78 eA-3 
C103 0.845 0.840 0.382 !      10.67 eA-3 
C104 0.444 0.846 0.880 !      10.54 eA-3 
C105 0.877 0.374 0.349 !       8.80 eA-3 
C106 0.584 0.703 0.142 !       8.70 eA-3 
C107 0.127 0.306 0.187 !       8.62 eA-3 
C108 0.817 0.856 0.141 !       8.62 eA-3 
C109 0.803 0.765 0.092 !       8.50 eA-3 
C110 0.093 0.797 0.372 !       8.47 eA-3 
C111 0.389 0.247 0.108 !       8.07 eA-3 
C112 0.134 0.811 0.329 !       8.03 eA-3 
C113 0.100 0.704 0.888 !       8.02 eA-3 
C114 0.614 0.294 0.414 !       7.97 eA-3 
C115 0.100 0.208 0.101 !       7.71 eA-3 
C116 0.401 0.120 0.190 !       7.60 eA-3 
C117 0.055 0.698 0.898 !       6.99 eA-3 
C118 0.629 0.844 0.646 !       6.97 eA-3 
C119 0.319 0.748 0.852 !       6.79 eA-3 
C120 0.187 0.735 0.906 !       6.57 eA-3 
C121 0.678 0.361 0.861 !       6.45 eA-3 
C122 0.148 0.268 0.564 !       6.25 eA-3 
C123 0.363 0.765 0.428 !       6.03 eA-3 
C124 0.332 0.260 0.659 !       5.99 eA-3 
C125 0.658 0.340 0.390 !       4.50 eA-3 
C126 0.388 0.219 0.392 !       3.97 eA-3 
C127 0.650 0.827 0.112 !       3.94 eA-3 
C128 0.858 0.860 0.634 !       3.70 eA-3 
C129 0.383 0.258 0.640 !       3.19 eA-3 
C130 0.889 0.258 0.125 !       2.67 eA-3 
C131 0.563 0.274 0.358 !       2.00 eA-3 
C132 0.548 0.746 0.151 !       1.78 eA-3 
Q133 0.707 0.307 0.944 !       1.76 eA-3 
C134 0.396 0.235 0.169 !       1.73 eA-3 
C135 0.407 0.644 0.322 !       1.72 eA-3 
C136 0.185 0.298 0.133 !       1.66 eA-3 
C137 0.168 0.267 0.109 !       1.57 eA-3 
C138 0.692 0.946 0.619 !       1.56 eA-3 
C139 0.569 0.746 0.609 !       1.52 eA-3 
Q140 0.163 0.246 0.894 !       1.47 eA-3 
Q141 0.172 0.098 0.855 !       1.46 eA-3 
C142 0.341 0.248 0.701 !       1.45 eA-3 
Q143 0.644 0.090 0.316 !       1.44 eA-3 
Q144 0.827 0.320 0.158 !       1.39 eA-3 
Q145 0.673 0.188 0.930 !       1.34 eA-3 
Q146 0.900 0.251 0.169 !       1.23 eA-3 
Q147 0.801 0.796 0.177 !       1.22 eA-3 
C148 0.302 0.660 0.310 !       1.22 eA-3 
C149 0.378 0.080 0.132 !       1.15 eA-3 
Q150 0.893 0.246 0.612 !       1.12 eA-3 
C151 0.443 0.356 0.679 !       1.10 eA-3 
Q152 0.115 0.242 0.400 !       1.09 eA-3 
Q153 0.048 0.857 0.430 !       1.09 eA-3 
Q154 0.323 0.238 0.570 !       1.09 eA-3 
Q155 0.655 0.653 0.218 !       1.09 eA-3 
Q156 0.650 0.919 0.100 !       1.08 eA-3 
Q157 0.617 0.592 0.206 !       1.05 eA-3 
C158 0.563 0.785 0.670 !       1.04 eA-3 
C159 0.161 0.561 0.883 !       1.03 eA-3 
Q160 0.641 0.677 0.530 !       1.01 eA-3 
C161 0.715 0.261 0.372 !       1.01 eA-3 
Q162 0.345 0.237 0.330 !       1.01 eA-3 
C163 0.096 0.735 0.326 !       1.00 eA-3 
Q164 0.083 0.827 0.984 !       0.99 eA-3 
C165 0.149 0.305 0.132 !       0.99 eA-3 
Q166 0.977 0.223 0.872 !       0.99 eA-3 
Q167 0.208 0.598 0.826 !       0.97 eA-3 
C168 0.233 0.173 0.610 !       0.97 eA-3 
Q169 0.806 0.873 0.375 !       0.96 eA-3 
Q170 0.088 0.721-0.001 !       0.95 eA-3 
C171 0.223 0.206 0.557 !       0.95 eA-3 
C172 0.205 0.672 0.410 !       0.94 eA-3 
C173 0.109 0.223 0.554 !       0.94 eA-3 
Q174 0.568 0.189 0.100 !       0.94 eA-3 
C175 0.886 0.128 0.415 !       0.93 eA-3 
C176 0.838 0.326 0.435 !       0.92 eA-3 
Q177 0.314 0.704 0.954 !       0.92 eA-3 
Q178 0.540 0.232 0.427 !       0.92 eA-3 
C179 0.278 0.640 0.353 !       0.91 eA-3 
C180 0.631 0.829 0.709 !       0.91 eA-3 
Q181 0.641 0.614 0.554 !       0.91 eA-3 
Q182 0.735 0.742 0.570 !       0.90 eA-3 
Q183 0.728 0.166 0.885 !       0.90 eA-3 
C184 0.283 0.251 0.578 !       0.90 eA-3 
C185 0.654 0.883 0.062 !       0.90 eA-3 
Q186 0.349 0.333 0.898 !       0.87 eA-3 
Q187 0.335 0.769 0.904 !       0.87 eA-3 
Q188 0.446 0.066 0.156 !       0.85 eA-3 
Q189 0.476 0.844 0.853 !       0.85 eA-3 
Q190 0.181 0.824 0.321 !       0.85 eA-3 
Q191 0.114 0.307 0.378 !       0.85 eA-3 
Q192 0.053 0.612 0.837 !       0.85 eA-3 
C193 0.120 0.173 0.542 !       0.84 eA-3 
Q194 0.048 0.809 0.467 !       0.84 eA-3 
Q195 0.791 0.360 0.119 !       0.84 eA-3 
Q196 0.364 0.623 0.118 !       0.84 eA-3 
Q197 0.831 0.275 0.063 !       0.84 eA-3 
Q198 0.266 0.646 0.298 !       0.84 eA-3 
Q199 0.433 0.373 0.727 !       0.84 eA-3 
) 
;
_shelx_fab_checksum              76394

####################################################################### 
# 
# This file contains crystal structure data downloaded from the 
# Cambridge Structural Database (CSD) hosted by the Cambridge 
# Crystallographic Data Centre (CCDC).
# 
# Full information about CCDC data access policies and citation 
# guidelines are available at http://www.ccdc.cam.ac.uk/access/V1 
# 
# Audit and citation data items may have been added by the CCDC. 
# Please retain this information to preserve the provenance of 
# this file and to allow appropriate attribution of the data. 
# 
#######################################################################

data_1-AgPF6
_database_code_depnum_ccdc_archive 'CCDC 2394179'
loop_
_audit_author_name
_audit_author_address
'Thomas Teets'
;University of Houston
United States of America
;
_audit_update_record             
;
2024-11-08 deposited with the CCDC.	2025-03-18 downloaded from the CCDC.
;

_audit_creation_method           SHELXL-2014/7
_shelx_SHELXL_version_number     2014/7
_chemical_name_systematic        ?
_chemical_name_common            ?
_chemical_melting_point          ?
_chemical_formula_moiety         ?
_chemical_formula_sum            'C50 H56 Ag2 Cl4 F12 N8 P2 Pt2'
_chemical_formula_weight         1806.68

loop_
_atom_type_symbol
_atom_type_description
_atom_type_scat_dispersion_real
_atom_type_scat_dispersion_imag
_atom_type_scat_source
C C 0.0033 0.0016 'International Tables Vol C Tables 4.2.6.8 and 6.1.1.4'
H H 0.0000 0.0000 'International Tables Vol C Tables 4.2.6.8 and 6.1.1.4'
Ag Ag -0.8971 1.1015 'International Tables Vol C Tables 4.2.6.8 and 6.1.1.4'
Cl Cl 0.1484 0.1585 'International Tables Vol C Tables 4.2.6.8 and 6.1.1.4'
F F 0.0171 0.0103 'International Tables Vol C Tables 4.2.6.8 and 6.1.1.4'
N N 0.0061 0.0033 'International Tables Vol C Tables 4.2.6.8 and 6.1.1.4'
P P 0.1023 0.0942 'International Tables Vol C Tables 4.2.6.8 and 6.1.1.4'
Pt Pt -1.7033 8.3905 'International Tables Vol C Tables 4.2.6.8 and 6.1.1.4'

_space_group_crystal_system      monoclinic
_space_group_IT_number           14
_space_group_name_H-M_alt        'P 21/n'
_space_group_name_Hall           '-P 2yn'

_shelx_space_group_comment       
; 
The symmetry employed for this shelxl refinement is uniquely defined 
by the following loop, which should always be used as a source of 
symmetry information in preference to the above space-group names. 
They are only intended as comments. 
;

loop_
_space_group_symop_operation_xyz
'x, y, z'
'-x+1/2, y+1/2, -z+1/2'
'-x, -y, -z'
'x-1/2, -y-1/2, z-1/2'

_cell_length_a                   11.611(5)
_cell_length_b                   13.011(6)
_cell_length_c                   21.235(9)
_cell_angle_alpha                90
_cell_angle_beta                 101.158(5)
_cell_angle_gamma                90
_cell_volume                     3147(2)
_cell_formula_units_Z            2
_cell_measurement_temperature    123(2)
_cell_measurement_reflns_used    3136
_cell_measurement_theta_min      2.20
_cell_measurement_theta_max      24.37

_exptl_crystal_description       Block
_exptl_crystal_colour            colourless
_exptl_crystal_density_meas      ?
_exptl_crystal_density_method    ?
_exptl_crystal_density_diffrn    1.906
_exptl_crystal_F_000             1736
_exptl_transmission_factor_min   ?
_exptl_transmission_factor_max   ?
_exptl_crystal_size_max          0.210
_exptl_crystal_size_mid          0.090
_exptl_crystal_size_min          0.080
_exptl_absorpt_coefficient_mu    5.340
_shelx_estimated_absorpt_T_min   0.400
_shelx_estimated_absorpt_T_max   0.675
_exptl_absorpt_correction_type   multi-scan
_exptl_absorpt_correction_T_min  0.5620
_exptl_absorpt_correction_T_max  0.7456
_exptl_absorpt_process_details   sadabs
_exptl_absorpt_special_details   ?
_diffrn_ambient_temperature      123(2)
_diffrn_radiation_wavelength     0.71073
_diffrn_radiation_type           MoK\a
_diffrn_source                   ?
_diffrn_measurement_device_type  'Bruker APEX-II CCD'
_diffrn_measurement_method       '\f and \w scans'
_diffrn_detector_area_resol_mean ?
_diffrn_reflns_number            15284
_diffrn_reflns_av_unetI/netI     0.0640
_diffrn_reflns_av_R_equivalents  0.0506
_diffrn_reflns_limit_h_min       -10
_diffrn_reflns_limit_h_max       13
_diffrn_reflns_limit_k_min       -15
_diffrn_reflns_limit_k_max       12
_diffrn_reflns_limit_l_min       -25
_diffrn_reflns_limit_l_max       25
_diffrn_reflns_theta_min         1.845
_diffrn_reflns_theta_max         25.027
_diffrn_reflns_theta_full        25.028
_diffrn_measured_fraction_theta_max 1.000
_diffrn_measured_fraction_theta_full 1.000
_diffrn_reflns_Laue_measured_fraction_max 1.000
_diffrn_reflns_Laue_measured_fraction_full 1.000
_diffrn_reflns_point_group_measured_fraction_max 1.000
_diffrn_reflns_point_group_measured_fraction_full 1.000
_reflns_number_total             5558
_reflns_number_gt                4517
_reflns_threshold_expression     'I > 2\s(I)'
_reflns_Friedel_coverage         0.000
_reflns_Friedel_fraction_max     .
_reflns_Friedel_fraction_full    .

_reflns_special_details          
; 
 Reflections were merged by SHELXL according to the crystal 
 class for the calculation of statistics and refinement. 
  
 _reflns_Friedel_fraction is defined as the number of unique 
 Friedel pairs measured divided by the number that would be 
 possible theoretically, ignoring centric projections and 
 systematic absences. 
;

_computing_data_collection       'Bruker APEX2'
_computing_cell_refinement       'Bruker SAINT'
_computing_data_reduction        'Bruker SAINT'
_computing_structure_solution    'SHELXS-97 (Sheldrick 2008)'
_computing_structure_refinement  'SHELXL-2014/7 (Sheldrick, 2014)'
_computing_molecular_graphics    'Bruker SHELXTL'
_computing_publication_material  'Bruker SHELXTL'
_refine_special_details          ?
_refine_ls_structure_factor_coef Fsqd
_refine_ls_matrix_type           full
_refine_ls_weighting_scheme      calc
_refine_ls_weighting_details     
'w=1/[\s^2^(Fo^2^)+(0.0100P)^2^+37.2103P] where P=(Fo^2^+2Fc^2^)/3'
_atom_sites_solution_primary     ?
_atom_sites_solution_secondary   ?
_atom_sites_solution_hydrogens   geom
_refine_ls_hydrogen_treatment    constr
_refine_ls_extinction_method     none
_refine_ls_extinction_coef       .
_refine_ls_number_reflns         5558
_refine_ls_number_parameters     361
_refine_ls_number_restraints     0
_refine_ls_R_factor_all          0.0625
_refine_ls_R_factor_gt           0.0480
_refine_ls_wR_factor_ref         0.0988
_refine_ls_wR_factor_gt          0.0936
_refine_ls_goodness_of_fit_ref   1.057
_refine_ls_restrained_S_all      1.057
_refine_ls_shift/su_max          0.000
_refine_ls_shift/su_mean         0.000

loop_
_atom_site_label
_atom_site_type_symbol
_atom_site_fract_x
_atom_site_fract_y
_atom_site_fract_z
_atom_site_U_iso_or_equiv
_atom_site_adp_type
_atom_site_occupancy
_atom_site_site_symmetry_order
_atom_site_calc_flag
_atom_site_refinement_flags_posn
_atom_site_refinement_flags_adp
_atom_site_refinement_flags_occupancy
_atom_site_disorder_assembly
_atom_site_disorder_group
P1S P 0.2453(2) 0.86319(18) 0.63280(11) 0.0228(5) Uani 1 1 d . . . . .
Ag1 Ag 0.54487(6) 0.38424(6) 0.46269(3) 0.03041(19) Uani 1 1 d . . . . .
Pt1 Pt 0.19918(3) 0.53341(3) 0.50820(2) 0.01896(10) Uani 1 1 d . . . . .
Cl1S Cl 0.2915(3) 0.1364(3) 0.3425(2) 0.0756(11) Uani 1 1 d . . . . .
Cl2S Cl 0.3286(3) 0.2961(3) 0.25376(18) 0.0710(10) Uani 1 1 d . . . . .
F1S F 0.2767(5) 0.8310(5) 0.7067(3) 0.0478(16) Uani 1 1 d . . . . .
F2S F 0.2131(5) 0.8970(4) 0.5594(2) 0.0331(13) Uani 1 1 d . . . . .
F3S F 0.3810(5) 0.8602(5) 0.6286(3) 0.0483(16) Uani 1 1 d . . . . .
F4S F 0.1087(5) 0.8678(5) 0.6364(3) 0.0416(15) Uani 1 1 d . . . . .
F5S F 0.2315(6) 0.7452(4) 0.6125(3) 0.0479(16) Uani 1 1 d . . . . .
F6S F 0.2578(5) 0.9822(4) 0.6525(3) 0.0435(15) Uani 1 1 d . . . . .
N1 N 0.0594(6) 0.7282(5) 0.4518(3) 0.0213(16) Uani 1 1 d . . . . .
N2 N 0.0676(6) 0.5408(6) 0.6234(3) 0.0233(16) Uani 1 1 d . . . . .
N3 N 0.5224(6) 0.4599(6) 0.3684(3) 0.0215(16) Uani 1 1 d . . . . .
N4 N 0.5179(6) 0.2481(6) 0.5191(3) 0.0236(17) Uani 1 1 d . . . . .
C1S C 0.3695(11) 0.2477(10) 0.3333(7) 0.071(4) Uani 1 1 d . . . . .
H1SA H 0.4546 0.2326 0.3427 0.086 Uiso 1 1 calc R U . . .
H1SB H 0.3536 0.3004 0.3641 0.086 Uiso 1 1 calc R U . . .
C10 C 0.1122(8) 0.6587(7) 0.4734(4) 0.025(2) Uani 1 1 d . . . . .
C11 C -0.0800(9) 0.8521(7) 0.4759(5) 0.033(2) Uani 1 1 d . . . . .
H11A H -0.1307 0.9104 0.4598 0.050 Uiso 1 1 calc R U . . .
H11B H -0.1282 0.7957 0.4873 0.050 Uiso 1 1 calc R U . . .
H11C H -0.0231 0.8733 0.5140 0.050 Uiso 1 1 calc R U . . .
C12 C 0.0668(8) 0.8983(8) 0.4063(5) 0.033(2) Uani 1 1 d . . . . .
H12A H 0.0202 0.9575 0.3876 0.050 Uiso 1 1 calc R U . . .
H12B H 0.1219 0.9200 0.4450 0.050 Uiso 1 1 calc R U . . .
H12C H 0.1106 0.8705 0.3751 0.050 Uiso 1 1 calc R U . . .
C13 C -0.0987(8) 0.7762(7) 0.3646(5) 0.033(2) Uani 1 1 d . . . . .
H13A H -0.1491 0.8326 0.3449 0.050 Uiso 1 1 calc R U . . .
H13B H -0.0536 0.7494 0.3336 0.050 Uiso 1 1 calc R U . . .
H13C H -0.1475 0.7213 0.3771 0.050 Uiso 1 1 calc R U . . .
C14 C -0.0147(7) 0.8158(7) 0.4238(4) 0.025(2) Uani 1 1 d . . . . .
C20 C 0.1143(7) 0.5331(7) 0.5802(4) 0.0214(19) Uani 1 1 d . . . . .
C21 C -0.0843(8) 0.6499(7) 0.6474(5) 0.030(2) Uani 1 1 d . . . . .
H21A H -0.1268 0.6723 0.6806 0.046 Uiso 1 1 calc R U . . .
H21B H -0.0458 0.7092 0.6319 0.046 Uiso 1 1 calc R U . . .
H21C H -0.1396 0.6192 0.6116 0.046 Uiso 1 1 calc R U . . .
C22 C 0.0996(9) 0.6185(8) 0.7284(5) 0.037(2) Uani 1 1 d . . . . .
H22A H 0.0625 0.6395 0.7640 0.056 Uiso 1 1 calc R U . . .
H22B H 0.1614 0.5681 0.7436 0.056 Uiso 1 1 calc R U . . .
H22C H 0.1340 0.6788 0.7114 0.056 Uiso 1 1 calc R U . . .
C23 C -0.0453(9) 0.4751(8) 0.6990(5) 0.036(2) Uani 1 1 d . . . . .
H23A H -0.0857 0.4935 0.7339 0.054 Uiso 1 1 calc R U . . .
H23B H -0.1016 0.4445 0.6636 0.054 Uiso 1 1 calc R U . . .
H23C H 0.0171 0.4254 0.7148 0.054 Uiso 1 1 calc R U . . .
C24 C 0.0077(8) 0.5707(7) 0.6755(4) 0.025(2) Uani 1 1 d . . . . .
C30 C 0.2985(8) 0.5399(6) 0.4416(4) 0.0239(19) Uani 1 1 d . . . . .
C31 C 0.3614(7) 0.5387(7) 0.4025(4) 0.0233(19) Uani 1 1 d . . . . .
C32 C 0.4376(7) 0.5329(7) 0.3567(4) 0.0191(18) Uani 1 1 d . . . . .
C33 C 0.4247(8) 0.5972(8) 0.3039(5) 0.033(2) Uani 1 1 d . . . . .
H33A H 0.3646 0.6478 0.2969 0.040 Uiso 1 1 calc R U . . .
C34 C 0.5006(8) 0.5866(8) 0.2616(5) 0.034(2) Uani 1 1 d . . . . .
H34A H 0.4944 0.6307 0.2254 0.040 Uiso 1 1 calc R U . . .
C35 C 0.5854(8) 0.5113(7) 0.2727(4) 0.030(2) Uani 1 1 d . . . . .
H35A H 0.6377 0.5016 0.2439 0.036 Uiso 1 1 calc R U . . .
C36 C 0.5930(8) 0.4500(7) 0.3266(4) 0.026(2) Uani 1 1 d . . . . .
H36A H 0.6519 0.3983 0.3340 0.032 Uiso 1 1 calc R U . . .
C40 C 0.2871(7) 0.4055(7) 0.5340(4) 0.023(2) Uani 1 1 d . . . . .
C41 C 0.3493(7) 0.3282(7) 0.5434(4) 0.0200(19) Uani 1 1 d . . . . .
C42 C 0.4285(7) 0.2441(7) 0.5515(4) 0.0195(19) Uani 1 1 d . . . . .
C43 C 0.4142(8) 0.1600(7) 0.5899(5) 0.029(2) Uani 1 1 d . . . . .
H43A H 0.3497 0.1573 0.6114 0.034 Uiso 1 1 calc R U . . .
C44 C 0.4945(8) 0.0805(8) 0.5964(5) 0.037(3) Uani 1 1 d . . . . .
H44A H 0.4868 0.0232 0.6231 0.044 Uiso 1 1 calc R U . . .
C45 C 0.5861(9) 0.0857(8) 0.5637(5) 0.039(3) Uani 1 1 d . . . . .
H45A H 0.6422 0.0319 0.5671 0.046 Uiso 1 1 calc R U . . .
C46 C 0.5943(8) 0.1687(7) 0.5268(5) 0.031(2) Uani 1 1 d . . . . .
H46A H 0.6580 0.1715 0.5047 0.037 Uiso 1 1 calc R U . . .

loop_
_atom_site_aniso_label
_atom_site_aniso_U_11
_atom_site_aniso_U_22
_atom_site_aniso_U_33
_atom_site_aniso_U_23
_atom_site_aniso_U_13
_atom_site_aniso_U_12
P1S 0.0280(13) 0.0193(12) 0.0220(12) -0.0005(10) 0.0068(10) 0.0011(10)
Ag1 0.0284(4) 0.0359(4) 0.0283(4) 0.0150(3) 0.0089(3) 0.0050(3)
Pt1 0.02217(18) 0.01530(17) 0.02076(18) 0.00049(15) 0.00753(13) 0.00449(15)
Cl1S 0.067(2) 0.0397(19) 0.109(3) 0.0165(19) -0.011(2) 0.0036(16)
Cl2S 0.074(2) 0.069(2) 0.077(2) -0.0118(19) 0.0322(19) -0.0236(18)
F1S 0.064(4) 0.055(4) 0.020(3) 0.011(3) -0.004(3) -0.005(3)
F2S 0.042(3) 0.042(3) 0.016(3) 0.002(2) 0.007(2) 0.007(3)
F3S 0.026(3) 0.062(4) 0.055(4) 0.013(3) 0.005(3) 0.009(3)
F4S 0.033(3) 0.055(4) 0.039(3) 0.003(3) 0.013(3) 0.001(3)
F5S 0.076(4) 0.016(3) 0.049(4) -0.005(3) 0.005(3) 0.001(3)
F6S 0.063(4) 0.020(3) 0.051(4) -0.009(3) 0.019(3) -0.010(3)
N1 0.026(4) 0.010(4) 0.028(4) -0.003(3) 0.005(3) 0.011(3)
N2 0.019(4) 0.025(4) 0.027(4) 0.002(4) 0.006(3) 0.002(3)
N3 0.023(4) 0.022(4) 0.021(4) 0.004(3) 0.007(3) -0.002(3)
N4 0.026(4) 0.020(4) 0.024(4) 0.006(3) 0.004(3) 0.005(3)
C1S 0.042(7) 0.049(8) 0.116(13) 0.015(8) -0.003(8) -0.006(6)
C10 0.027(5) 0.022(5) 0.032(5) -0.016(4) 0.017(4) -0.007(4)
C11 0.044(6) 0.027(5) 0.028(5) 0.002(4) 0.005(5) 0.014(4)
C12 0.031(5) 0.039(6) 0.029(5) 0.003(5) 0.002(4) 0.005(4)
C13 0.037(6) 0.027(6) 0.035(6) 0.002(4) 0.006(5) 0.012(4)
C14 0.022(5) 0.028(5) 0.023(5) 0.000(4) 0.001(4) 0.008(4)
C20 0.014(4) 0.017(4) 0.032(5) 0.000(4) 0.001(4) 0.000(4)
C21 0.026(5) 0.026(5) 0.040(6) -0.005(4) 0.010(4) 0.006(4)
C22 0.042(6) 0.042(7) 0.030(6) -0.005(5) 0.013(5) -0.007(5)
C23 0.047(6) 0.030(6) 0.038(6) 0.000(5) 0.024(5) -0.008(5)
C24 0.030(5) 0.024(5) 0.023(5) -0.004(4) 0.014(4) 0.002(4)
C30 0.036(5) 0.007(4) 0.032(5) 0.000(4) 0.014(4) 0.002(4)
C31 0.023(5) 0.019(5) 0.029(5) -0.005(4) 0.006(4) -0.001(4)
C32 0.019(4) 0.018(4) 0.020(4) 0.003(4) 0.004(3) 0.002(4)
C33 0.034(6) 0.030(6) 0.037(6) 0.012(5) 0.012(5) 0.011(4)
C34 0.038(6) 0.041(6) 0.025(5) 0.015(5) 0.013(4) 0.005(5)
C35 0.033(5) 0.033(6) 0.028(5) 0.001(4) 0.016(4) 0.001(4)
C36 0.028(5) 0.021(5) 0.033(5) -0.001(4) 0.012(4) -0.003(4)
C40 0.016(4) 0.032(6) 0.021(5) 0.004(4) 0.005(4) -0.002(4)
C41 0.022(5) 0.022(5) 0.018(5) 0.001(4) 0.009(4) 0.003(4)
C42 0.017(4) 0.019(5) 0.022(5) -0.004(4) 0.003(4) -0.001(3)
C43 0.034(5) 0.021(5) 0.035(6) 0.006(4) 0.016(4) 0.001(4)
C44 0.038(6) 0.027(6) 0.047(7) 0.019(5) 0.013(5) 0.006(4)
C45 0.036(6) 0.038(6) 0.046(7) 0.004(5) 0.018(5) 0.010(5)
C46 0.029(5) 0.033(6) 0.035(6) -0.001(5) 0.015(4) 0.009(4)

_geom_special_details            
; 
 All esds (except the esd in the dihedral angle between two l.s. planes) 
 are estimated using the full covariance matrix.  The cell esds are taken 
 into account individually in the estimation of esds in distances, angles 
 and torsion angles; correlations between esds in cell parameters are only 
 used when they are defined by crystal symmetry.  An approximate (isotropic) 
 treatment of cell esds is used for estimating esds involving l.s. planes. 
;

loop_
_geom_bond_atom_site_label_1
_geom_bond_atom_site_label_2
_geom_bond_distance
_geom_bond_site_symmetry_2
_geom_bond_publ_flag
P1S F2S 1.593(5) . ?
P1S F5S 1.594(6) . ?
P1S F3S 1.595(6) . ?
P1S F1S 1.598(6) . ?
P1S F6S 1.603(6) . ?
P1S F4S 1.604(6) . ?
Ag1 N4 2.195(7) . ?
Ag1 N3 2.201(7) . ?
Ag1 C30 2.642(9) 3_666 ?
Ag1 Pt1 3.1065(14) 3_666 ?
Pt1 C20 1.973(9) . ?
Pt1 C40 1.974(9) . ?
Pt1 C10 1.983(10) . ?
Pt1 C30 1.992(8) . ?
Pt1 Ag1 3.1065(14) 3_666 ?
Cl1S C1S 1.738(13) . ?
Cl2S C1S 1.778(15) . ?
N1 C10 1.138(11) . ?
N1 C14 1.482(11) . ?
N2 C20 1.156(10) . ?
N2 C24 1.468(10) . ?
N3 C36 1.327(10) . ?
N3 C32 1.356(11) . ?
N4 C46 1.351(11) . ?
N4 C42 1.352(10) . ?
C1S H1SA 0.9900 . ?
C1S H1SB 0.9900 . ?
C11 C14 1.532(12) . ?
C11 H11A 0.9800 . ?
C11 H11B 0.9800 . ?
C11 H11C 0.9800 . ?
C12 C14 1.523(13) . ?
C12 H12A 0.9800 . ?
C12 H12B 0.9800 . ?
C12 H12C 0.9800 . ?
C13 C14 1.525(13) . ?
C13 H13A 0.9800 . ?
C13 H13B 0.9800 . ?
C13 H13C 0.9800 . ?
C21 C24 1.521(12) . ?
C21 H21A 0.9800 . ?
C21 H21B 0.9800 . ?
C21 H21C 0.9800 . ?
C22 C24 1.524(13) . ?
C22 H22A 0.9800 . ?
C22 H22B 0.9800 . ?
C22 H22C 0.9800 . ?
C23 C24 1.515(12) . ?
C23 H23A 0.9800 . ?
C23 H23B 0.9800 . ?
C23 H23C 0.9800 . ?
C30 C31 1.208(11) . ?
C30 Ag1 2.641(9) 3_666 ?
C31 C32 1.437(11) . ?
C32 C33 1.383(12) . ?
C33 C34 1.383(12) . ?
C33 H33A 0.9500 . ?
C34 C35 1.376(13) . ?
C34 H34A 0.9500 . ?
C35 C36 1.384(13) . ?
C35 H35A 0.9500 . ?
C36 H36A 0.9500 . ?
C40 C41 1.233(12) . ?
C41 C42 1.418(12) . ?
C42 C43 1.393(12) . ?
C43 C44 1.381(13) . ?
C43 H43A 0.9500 . ?
C44 C45 1.380(13) . ?
C44 H44A 0.9500 . ?
C45 C46 1.349(14) . ?
C45 H45A 0.9500 . ?
C46 H46A 0.9500 . ?

loop_
_geom_angle_atom_site_label_1
_geom_angle_atom_site_label_2
_geom_angle_atom_site_label_3
_geom_angle
_geom_angle_site_symmetry_1
_geom_angle_site_symmetry_3
_geom_angle_publ_flag
F2S P1S F5S 90.6(3) . . ?
F2S P1S F3S 90.0(3) . . ?
F5S P1S F3S 90.6(4) . . ?
F2S P1S F1S 179.0(4) . . ?
F5S P1S F1S 90.3(3) . . ?
F3S P1S F1S 90.5(3) . . ?
F2S P1S F6S 88.9(3) . . ?
F5S P1S F6S 179.3(4) . . ?
F3S P1S F6S 89.9(3) . . ?
F1S P1S F6S 90.3(3) . . ?
F2S P1S F4S 89.4(3) . . ?
F5S P1S F4S 90.0(3) . . ?
F3S P1S F4S 179.2(4) . . ?
F1S P1S F4S 90.1(3) . . ?
F6S P1S F4S 89.5(3) . . ?
N4 Ag1 N3 148.6(3) . . ?
N4 Ag1 C30 91.8(3) . 3_666 ?
N3 Ag1 C30 118.4(3) . 3_666 ?
N4 Ag1 Pt1 113.70(19) . 3_666 ?
N3 Ag1 Pt1 88.14(18) . 3_666 ?
C30 Ag1 Pt1 39.52(18) 3_666 3_666 ?
C20 Pt1 C40 95.3(3) . . ?
C20 Pt1 C10 89.8(3) . . ?
C40 Pt1 C10 174.3(3) . . ?
C20 Pt1 C30 174.2(4) . . ?
C40 Pt1 C30 83.9(3) . . ?
C10 Pt1 C30 91.3(3) . . ?
C20 Pt1 Ag1 116.7(2) . 3_666 ?
C40 Pt1 Ag1 79.2(2) . 3_666 ?
C10 Pt1 Ag1 100.9(2) . 3_666 ?
C30 Pt1 Ag1 57.5(3) . 3_666 ?
C10 N1 C14 177.2(9) . . ?
C20 N2 C24 169.5(9) . . ?
C36 N3 C32 117.8(7) . . ?
C36 N3 Ag1 125.9(6) . . ?
C32 N3 Ag1 115.7(5) . . ?
C46 N4 C42 117.4(8) . . ?
C46 N4 Ag1 121.5(6) . . ?
C42 N4 Ag1 120.9(6) . . ?
Cl1S C1S Cl2S 110.6(8) . . ?
Cl1S C1S H1SA 109.5 . . ?
Cl2S C1S H1SA 109.5 . . ?
Cl1S C1S H1SB 109.5 . . ?
Cl2S C1S H1SB 109.5 . . ?
H1SA C1S H1SB 108.1 . . ?
N1 C10 Pt1 177.3(8) . . ?
C14 C11 H11A 109.5 . . ?
C14 C11 H11B 109.5 . . ?
H11A C11 H11B 109.5 . . ?
C14 C11 H11C 109.5 . . ?
H11A C11 H11C 109.5 . . ?
H11B C11 H11C 109.5 . . ?
C14 C12 H12A 109.5 . . ?
C14 C12 H12B 109.5 . . ?
H12A C12 H12B 109.5 . . ?
C14 C12 H12C 109.5 . . ?
H12A C12 H12C 109.5 . . ?
H12B C12 H12C 109.5 . . ?
C14 C13 H13A 109.5 . . ?
C14 C13 H13B 109.5 . . ?
H13A C13 H13B 109.5 . . ?
C14 C13 H13C 109.5 . . ?
H13A C13 H13C 109.5 . . ?
H13B C13 H13C 109.5 . . ?
N1 C14 C12 107.5(7) . . ?
N1 C14 C13 107.5(7) . . ?
C12 C14 C13 111.4(8) . . ?
N1 C14 C11 106.1(7) . . ?
C12 C14 C11 112.1(8) . . ?
C13 C14 C11 111.9(7) . . ?
N2 C20 Pt1 174.6(8) . . ?
C24 C21 H21A 109.5 . . ?
C24 C21 H21B 109.5 . . ?
H21A C21 H21B 109.5 . . ?
C24 C21 H21C 109.5 . . ?
H21A C21 H21C 109.5 . . ?
H21B C21 H21C 109.5 . . ?
C24 C22 H22A 109.5 . . ?
C24 C22 H22B 109.5 . . ?
H22A C22 H22B 109.5 . . ?
C24 C22 H22C 109.5 . . ?
H22A C22 H22C 109.5 . . ?
H22B C22 H22C 109.5 . . ?
C24 C23 H23A 109.5 . . ?
C24 C23 H23B 109.5 . . ?
H23A C23 H23B 109.5 . . ?
C24 C23 H23C 109.5 . . ?
H23A C23 H23C 109.5 . . ?
H23B C23 H23C 109.5 . . ?
N2 C24 C23 108.2(7) . . ?
N2 C24 C21 106.4(7) . . ?
C23 C24 C21 112.7(8) . . ?
N2 C24 C22 107.3(7) . . ?
C23 C24 C22 111.3(8) . . ?
C21 C24 C22 110.5(8) . . ?
C31 C30 Pt1 176.3(8) . . ?
C31 C30 Ag1 96.7(7) . 3_666 ?
Pt1 C30 Ag1 82.9(3) . 3_666 ?
C30 C31 C32 177.6(10) . . ?
N3 C32 C33 122.2(7) . . ?
N3 C32 C31 115.6(7) . . ?
C33 C32 C31 122.2(8) . . ?
C32 C33 C34 119.0(9) . . ?
C32 C33 H33A 120.5 . . ?
C34 C33 H33A 120.5 . . ?
C35 C34 C33 118.9(9) . . ?
C35 C34 H34A 120.5 . . ?
C33 C34 H34A 120.5 . . ?
C34 C35 C36 118.8(8) . . ?
C34 C35 H35A 120.6 . . ?
C36 C35 H35A 120.6 . . ?
N3 C36 C35 123.3(9) . . ?
N3 C36 H36A 118.4 . . ?
C35 C36 H36A 118.4 . . ?
C41 C40 Pt1 171.5(7) . . ?
C40 C41 C42 174.7(9) . . ?
N4 C42 C43 121.2(8) . . ?
N4 C42 C41 116.8(8) . . ?
C43 C42 C41 122.0(8) . . ?
C44 C43 C42 119.5(8) . . ?
C44 C43 H43A 120.2 . . ?
C42 C43 H43A 120.2 . . ?
C45 C44 C43 118.9(9) . . ?
C45 C44 H44A 120.5 . . ?
C43 C44 H44A 120.5 . . ?
C46 C45 C44 118.7(9) . . ?
C46 C45 H45A 120.6 . . ?
C44 C45 H45A 120.6 . . ?
C45 C46 N4 124.3(8) . . ?
C45 C46 H46A 117.9 . . ?
N4 C46 H46A 117.9 . . ?

loop_
_geom_torsion_atom_site_label_1
_geom_torsion_atom_site_label_2
_geom_torsion_atom_site_label_3
_geom_torsion_atom_site_label_4
_geom_torsion
_geom_torsion_site_symmetry_1
_geom_torsion_site_symmetry_2
_geom_torsion_site_symmetry_3
_geom_torsion_site_symmetry_4
_geom_torsion_publ_flag
C20 N2 C24 C23 164(4) . . . . ?
C20 N2 C24 C21 42(5) . . . . ?
C20 N2 C24 C22 -76(5) . . . . ?
C36 N3 C32 C33 -1.1(13) . . . . ?
Ag1 N3 C32 C33 170.3(7) . . . . ?
C36 N3 C32 C31 178.4(8) . . . . ?
Ag1 N3 C32 C31 -10.1(10) . . . . ?
N3 C32 C33 C34 0.1(15) . . . . ?
C31 C32 C33 C34 -179.5(9) . . . . ?
C32 C33 C34 C35 1.1(15) . . . . ?
C33 C34 C35 C36 -1.2(15) . . . . ?
C32 N3 C36 C35 1.0(13) . . . . ?
Ag1 N3 C36 C35 -169.5(7) . . . . ?
C34 C35 C36 N3 0.2(15) . . . . ?
C46 N4 C42 C43 -1.7(13) . . . . ?
Ag1 N4 C42 C43 -176.9(7) . . . . ?
C46 N4 C42 C41 179.6(8) . . . . ?
Ag1 N4 C42 C41 4.4(11) . . . . ?
N4 C42 C43 C44 1.9(14) . . . . ?
C41 C42 C43 C44 -179.5(9) . . . . ?
C42 C43 C44 C45 -1.2(16) . . . . ?
C43 C44 C45 C46 0.5(16) . . . . ?
C44 C45 C46 N4 -0.4(17) . . . . ?
C42 N4 C46 C45 1.0(15) . . . . ?
Ag1 N4 C46 C45 176.1(8) . . . . ?

_refine_diff_density_max         1.939
_refine_diff_density_min         -1.936
_refine_diff_density_rms         0.182

_shelx_res_file                  
; 
  
    vd3.res created by SHELXL-2014/7 
  
  
TITL vd3_0m_a.res in P2(1)/n 
REM Old TITL VD3_0m in P21/n #14 
REM SHELXT solution in P2(1)/n: R1 0.111, Rweak 0.008, Alpha 0.028 
REM <I/s> 0.299 for 304 systematic absences, Orientation as input 
REM Formula found by SHELXT: C25 N4 Pt Ag P F8 
CELL 0.71073 11.6105 13.0111 21.235 90 101.158 90 
ZERR 2 0.005 0.0057 0.0093 0 0.005 0 
LATT 1 
SYMM 0.5-X,0.5+Y,0.5-Z 
SFAC C H Ag Cl F N P Pt 
UNIT 100 112 4 8 24 16 4 4 
  
L.S. 20 0 0 
PLAN  10 
SIZE 0.08 0.09 0.21 
TEMP -149.93 
CONF 
BOND 
list 4 
MORE -1 
BOND $H 
fmap 2 53 
acta 
SHEL 999 0.84 
REM <olex2.extras> 
REM <HklSrc "%.\\VD3_0m.hkl"> 
REM </olex2.extras> 
  
WGHT    0.010000   37.210300 
FVAR       0.22158 
P1S   7    0.245317    0.863192    0.632801    11.00000    0.02799    0.01931 = 
         0.02200   -0.00049    0.00683    0.00110 
AG1   3    0.544867    0.384240    0.462690    11.00000    0.02844    0.03591 = 
         0.02827    0.01498    0.00893    0.00498 
PT1   8    0.199178    0.533414    0.508197    11.00000    0.02217    0.01530 = 
         0.02076    0.00049    0.00753    0.00449 
CL1S  4    0.291476    0.136446    0.342490    11.00000    0.06695    0.03971 = 
         0.10884    0.01652   -0.01091    0.00355 
CL2S  4    0.328613    0.296065    0.253761    11.00000    0.07429    0.06864 = 
         0.07722   -0.01177    0.03216   -0.02358 
F1S   5    0.276678    0.830960    0.706747    11.00000    0.06355    0.05489 = 
         0.02007    0.01144   -0.00390   -0.00485 
F2S   5    0.213079    0.897049    0.559403    11.00000    0.04171    0.04236 = 
         0.01596    0.00175    0.00728    0.00689 
F3S   5    0.380971    0.860173    0.628624    11.00000    0.02594    0.06237 = 
         0.05527    0.01263    0.00483    0.00871 
F4S   5    0.108684    0.867795    0.636448    11.00000    0.03298    0.05503 = 
         0.03937    0.00343    0.01316    0.00131 
F5S   5    0.231463    0.745210    0.612520    11.00000    0.07587    0.01619 = 
         0.04888   -0.00498    0.00518    0.00122 
F6S   5    0.257776    0.982186    0.652490    11.00000    0.06299    0.01996 = 
         0.05079   -0.00911    0.01878   -0.00968 
N1    6    0.059381    0.728168    0.451835    11.00000    0.02571    0.01000 = 
         0.02799   -0.00251    0.00468    0.01106 
N2    6    0.067562    0.540799    0.623373    11.00000    0.01855    0.02527 = 
         0.02654    0.00178    0.00585    0.00166 
N3    6    0.522355    0.459875    0.368396    11.00000    0.02278    0.02187 = 
         0.02095    0.00444    0.00714   -0.00194 
N4    6    0.517865    0.248074    0.519114    11.00000    0.02609    0.01994 = 
         0.02439    0.00648    0.00378    0.00492 
C1S   1    0.369450    0.247698    0.333276    11.00000    0.04209    0.04903 = 
         0.11599    0.01544   -0.00303   -0.00554 
AFIX  23 
H1SA  2    0.454636    0.232628    0.342683    11.00000   -1.20000 
H1SB  2    0.353564    0.300370    0.364143    11.00000   -1.20000 
AFIX   0 
C10   1    0.112190    0.658682    0.473385    11.00000    0.02676    0.02210 = 
         0.03172   -0.01593    0.01705   -0.00692 
C11   1   -0.080043    0.852073    0.475898    11.00000    0.04358    0.02663 = 
         0.02830    0.00184    0.00478    0.01373 
AFIX  33 
H11A  2   -0.130673    0.910370    0.459754    11.00000   -1.50000 
H11B  2   -0.128163    0.795723    0.487282    11.00000   -1.50000 
H11C  2   -0.023110    0.873332    0.513975    11.00000   -1.50000 
AFIX   0 
C12   1    0.066760    0.898302    0.406313    11.00000    0.03051    0.03864 = 
         0.02879    0.00344    0.00201    0.00515 
AFIX  33 
H12A  2    0.020222    0.957515    0.387593    11.00000   -1.50000 
H12B  2    0.121868    0.919957    0.445006    11.00000   -1.50000 
H12C  2    0.110586    0.870503    0.375075    11.00000   -1.50000 
AFIX   0 
C13   1   -0.098731    0.776249    0.364550    11.00000    0.03661    0.02718 = 
         0.03503    0.00168    0.00615    0.01199 
AFIX  33 
H13A  2   -0.149115    0.832623    0.344857    11.00000   -1.50000 
H13B  2   -0.053596    0.749409    0.333644    11.00000   -1.50000 
H13C  2   -0.147484    0.721297    0.377061    11.00000   -1.50000 
AFIX   0 
C14   1   -0.014691    0.815806    0.423825    11.00000    0.02197    0.02792 = 
         0.02254   -0.00049    0.00111    0.00827 
C20   1    0.114293    0.533083    0.580199    11.00000    0.01390    0.01672 = 
         0.03193    0.00033    0.00053   -0.00030 
C21   1   -0.084309    0.649887    0.647394    11.00000    0.02626    0.02641 = 
         0.04014   -0.00498    0.01026    0.00560 
AFIX  33 
H21A  2   -0.126840    0.672328    0.680580    11.00000   -1.50000 
H21B  2   -0.045790    0.709170    0.631888    11.00000   -1.50000 
H21C  2   -0.139610    0.619191    0.611608    11.00000   -1.50000 
AFIX   0 
C22   1    0.099603    0.618541    0.728351    11.00000    0.04163    0.04219 = 
         0.02977   -0.00514    0.01313   -0.00730 
AFIX  33 
H22A  2    0.062500    0.639463    0.764041    11.00000   -1.50000 
H22B  2    0.161381    0.568095    0.743619    11.00000   -1.50000 
H22C  2    0.134016    0.678832    0.711392    11.00000   -1.50000 
AFIX   0 
C23   1   -0.045290    0.475110    0.699016    11.00000    0.04702    0.02974 = 
         0.03841    0.00015    0.02436   -0.00761 
AFIX  33 
H23A  2   -0.085711    0.493500    0.733889    11.00000   -1.50000 
H23B  2   -0.101558    0.444538    0.663603    11.00000   -1.50000 
H23C  2    0.017097    0.425447    0.714776    11.00000   -1.50000 
AFIX   0 
C24   1    0.007730    0.570703    0.675491    11.00000    0.03036    0.02437 = 
         0.02316   -0.00387    0.01370    0.00191 
C30   1    0.298538    0.539944    0.441624    11.00000    0.03551    0.00708 = 
         0.03190    0.00007    0.01358    0.00219 
C31   1    0.361443    0.538692    0.402502    11.00000    0.02281    0.01867 = 
         0.02888   -0.00537    0.00597   -0.00104 
C32   1    0.437574    0.532926    0.356710    11.00000    0.01893    0.01789 = 
         0.02036    0.00270    0.00371    0.00187 
C33   1    0.424671    0.597196    0.303932    11.00000    0.03395    0.02988 = 
         0.03725    0.01156    0.01204    0.01078 
AFIX  43 
H33A  2    0.364571    0.647806    0.296891    11.00000   -1.20000 
AFIX   0 
C34   1    0.500636    0.586647    0.261552    11.00000    0.03818    0.04129 = 
         0.02451    0.01464    0.01325    0.00483 
AFIX  43 
H34A  2    0.494408    0.630671    0.225359    11.00000   -1.20000 
AFIX   0 
C35   1    0.585381    0.511328    0.272680    11.00000    0.03292    0.03285 = 
         0.02755    0.00117    0.01607    0.00132 
AFIX  43 
H35A  2    0.637668    0.501596    0.243873    11.00000   -1.20000 
AFIX   0 
C36   1    0.593045    0.450048    0.326576    11.00000    0.02801    0.02121 = 
         0.03260   -0.00077    0.01212   -0.00334 
AFIX  43 
H36A  2    0.651875    0.398333    0.334018    11.00000   -1.20000 
AFIX   0 
C40   1    0.287108    0.405526    0.534036    11.00000    0.01587    0.03186 = 
         0.02103    0.00432    0.00511   -0.00216 
C41   1    0.349332    0.328157    0.543388    11.00000    0.02213    0.02176 = 
         0.01820    0.00124    0.00936    0.00274 
C42   1    0.428529    0.244069    0.551520    11.00000    0.01736    0.01929 = 
         0.02168   -0.00390    0.00298   -0.00054 
C43   1    0.414227    0.159954    0.589876    11.00000    0.03379    0.02093 = 
         0.03494    0.00580    0.01617    0.00125 
AFIX  43 
H43A  2    0.349708    0.157276    0.611350    11.00000   -1.20000 
AFIX   0 
C44   1    0.494513    0.080518    0.596447    11.00000    0.03842    0.02675 = 
         0.04746    0.01897    0.01319    0.00629 
AFIX  43 
H44A  2    0.486847    0.023234    0.623070    11.00000   -1.20000 
AFIX   0 
C45   1    0.586052    0.085706    0.563712    11.00000    0.03616    0.03804 = 
         0.04579    0.00449    0.01777    0.01034 
AFIX  43 
H45A  2    0.642193    0.031870    0.567124    11.00000   -1.20000 
AFIX   0 
C46   1    0.594306    0.168683    0.526772    11.00000    0.02865    0.03264 = 
         0.03451   -0.00132    0.01508    0.00867 
AFIX  43 
H46A  2    0.658023    0.171484    0.504699    11.00000   -1.20000 
  
AFIX   0 
HKLF 4 
  
REM  vd3_0m_a.res in P2(1)/n 
REM R1 =  0.0480 for    4517 Fo > 4sig(Fo)  and  0.0625 for all    5558 data 
REM    361 parameters refined using      0 restraints 
  
END 
  
WGHT      0.0098     37.2493 
  
REM Highest difference peak  1.939,  deepest hole -1.936,  1-sigma level  0.182 
Q1    1   0.2755  0.5391  0.5283  11.00000  0.05    1.94 
Q2    1   0.4775  0.3597  0.4421  11.00000  0.05    1.80 
Q3    1   0.0992  0.6452  0.4220  11.00000  0.05    1.06 
Q4    1   0.2917  0.5352  0.4847  11.00000  0.05    0.96 
Q5    1   0.1825  0.5351  0.4826  11.00000  0.05    0.94 
Q6    1   0.2601  0.4582  0.5594  11.00000  0.05    0.91 
Q7    1   0.1076  0.5395  0.4802  11.00000  0.05    0.90 
Q8    1   0.2515  0.6120  0.5599  11.00000  0.05    0.86 
Q9    1   0.1858  0.5928  0.5146  11.00000  0.05    0.85 
Q10   1   0.6032  0.3406  0.4580  11.00000  0.05    0.81 
;
_shelx_res_checksum              3268
####################################################################### 
# 
# This file contains crystal structure data downloaded from the 
# Cambridge Structural Database (CSD) hosted by the Cambridge 
# Crystallographic Data Centre (CCDC).
# 
# Full information about CCDC data access policies and citation 
# guidelines are available at http://www.ccdc.cam.ac.uk/access/V1 
# 
# Audit and citation data items may have been added by the CCDC. 
# Please retain this information to preserve the provenance of 
# this file and to allow appropriate attribution of the data. 
# 
#######################################################################

data_2
_database_code_depnum_ccdc_archive 'CCDC 2394177'
loop_
_audit_author_name
_audit_author_address
'Thomas Teets'
;University of Houston
United States of America
;
_audit_update_record             
;
2024-10-28 deposited with the CCDC.	2025-03-18 downloaded from the CCDC.
;

_audit_creation_method           SHELXL-2018/3
_shelx_SHELXL_version_number     2018/3
_chemical_name_systematic        ?
_chemical_name_common            ?
_chemical_melting_point          ?
_chemical_formula_moiety         ?
_chemical_formula_sum            'C36 H38 N4 Pt'
_chemical_formula_weight         721.79

loop_
_atom_type_symbol
_atom_type_description
_atom_type_scat_dispersion_real
_atom_type_scat_dispersion_imag
_atom_type_scat_source
C C 0.0033 0.0016 'International Tables Vol C Tables 4.2.6.8 and 6.1.1.4'
H H 0.0000 0.0000 'International Tables Vol C Tables 4.2.6.8 and 6.1.1.4'
N N 0.0061 0.0033 'International Tables Vol C Tables 4.2.6.8 and 6.1.1.4'
Pt Pt -1.7033 8.3905 'International Tables Vol C Tables 4.2.6.8 and 6.1.1.4'

_space_group_crystal_system      triclinic
_space_group_IT_number           2
_space_group_name_H-M_alt        'P -1'
_space_group_name_Hall           '-P 1'

_shelx_space_group_comment       
; 
The symmetry employed for this shelxl refinement is uniquely defined 
by the following loop, which should always be used as a source of 
symmetry information in preference to the above space-group names. 
They are only intended as comments. 
;

loop_
_space_group_symop_operation_xyz
'x, y, z'
'-x, -y, -z'

_cell_length_a                   11.975(3)
_cell_length_b                   15.698(4)
_cell_length_c                   19.951(5)
_cell_angle_alpha                79.386(3)
_cell_angle_beta                 84.090(4)
_cell_angle_gamma                71.728(3)
_cell_volume                     3496.4(16)
_cell_formula_units_Z            4
_cell_measurement_temperature    123(2)
_cell_measurement_reflns_used    7652
_cell_measurement_theta_min      2.57
_cell_measurement_theta_max      21.05

_exptl_crystal_description       plate
_exptl_crystal_colour            colourless
_exptl_crystal_density_meas      ?
_exptl_crystal_density_method    ?
_exptl_crystal_density_diffrn    1.371
_exptl_crystal_F_000             1440
_exptl_transmission_factor_min   ?
_exptl_transmission_factor_max   ?
_exptl_crystal_size_max          0.160
_exptl_crystal_size_mid          0.080
_exptl_crystal_size_min          0.030
_exptl_absorpt_coefficient_mu    4.040
_shelx_estimated_absorpt_T_min   0.564
_shelx_estimated_absorpt_T_max   0.888
_exptl_absorpt_correction_type   multi-scan
_exptl_absorpt_correction_T_min  0.5970
_exptl_absorpt_correction_T_max  0.7456
_exptl_absorpt_process_details   sadabs
_exptl_absorpt_special_details   ?
_diffrn_ambient_temperature      123(2)
_diffrn_radiation_wavelength     0.71073
_diffrn_radiation_type           MoK\a
_diffrn_source                   ?
_diffrn_measurement_device_type  'Bruker APEX-II CCD'
_diffrn_measurement_method       '\f and \w scans'
_diffrn_detector_area_resol_mean ?
_diffrn_reflns_number            43231
_diffrn_reflns_av_unetI/netI     0.0661
_diffrn_reflns_av_R_equivalents  0.0580
_diffrn_reflns_limit_h_min       -14
_diffrn_reflns_limit_h_max       14
_diffrn_reflns_limit_k_min       -19
_diffrn_reflns_limit_k_max       19
_diffrn_reflns_limit_l_min       -24
_diffrn_reflns_limit_l_max       24
_diffrn_reflns_theta_min         1.040
_diffrn_reflns_theta_max         25.681
_diffrn_reflns_theta_full        25.242
_diffrn_measured_fraction_theta_max 0.999
_diffrn_measured_fraction_theta_full 0.999
_diffrn_reflns_Laue_measured_fraction_max 0.999
_diffrn_reflns_Laue_measured_fraction_full 0.999
_diffrn_reflns_point_group_measured_fraction_max 0.999
_diffrn_reflns_point_group_measured_fraction_full 0.999
_reflns_number_total             13257
_reflns_number_gt                9388
_reflns_threshold_expression     'I > 2\s(I)'
_reflns_Friedel_coverage         0.000
_reflns_Friedel_fraction_max     .
_reflns_Friedel_fraction_full    .

_reflns_special_details          
; 
 Reflections were merged by SHELXL according to the crystal 
 class for the calculation of statistics and refinement. 
  
 Structure factors included contributions from the .fab file. 
  
 _reflns_Friedel_fraction is defined as the number of unique 
 Friedel pairs measured divided by the number that would be 
 possible theoretically, ignoring centric projections and 
 systematic absences. 
;

_computing_data_collection       'Bruker APEX2'
_computing_cell_refinement       'Bruker SAINT'
_computing_data_reduction        'Bruker SAINT'
_computing_structure_solution    'SHELXT 2014/5 (Sheldrick, 2014)'
_computing_structure_refinement  'SHELXL-2018/3 (Sheldrick, 2018)'
_computing_molecular_graphics    'Bruker SHELXTL'
_computing_publication_material  'Bruker SHELXTL'
_refine_special_details          ?
_refine_ls_structure_factor_coef Fsqd
_refine_ls_matrix_type           full
_refine_ls_weighting_scheme      calc
_refine_ls_weighting_details     
'w=1/[\s^2^(Fo^2^)+(0.0320P)^2^] where P=(Fo^2^+2Fc^2^)/3'
_atom_sites_solution_primary     ?
_atom_sites_solution_secondary   ?
_atom_sites_solution_hydrogens   geom
_refine_ls_hydrogen_treatment    constr
_refine_ls_extinction_method     none
_refine_ls_extinction_coef       .
_refine_ls_number_reflns         13257
_refine_ls_number_parameters     821
_refine_ls_number_restraints     2178
_refine_ls_R_factor_all          0.0621
_refine_ls_R_factor_gt           0.0360
_refine_ls_wR_factor_ref         0.0791
_refine_ls_wR_factor_gt          0.0703
_refine_ls_goodness_of_fit_ref   0.981
_refine_ls_restrained_S_all      1.188
_refine_ls_shift/su_max          0.003
_refine_ls_shift/su_mean         0.000

loop_
_atom_site_label
_atom_site_type_symbol
_atom_site_fract_x
_atom_site_fract_y
_atom_site_fract_z
_atom_site_U_iso_or_equiv
_atom_site_adp_type
_atom_site_occupancy
_atom_site_site_symmetry_order
_atom_site_calc_flag
_atom_site_refinement_flags_posn
_atom_site_refinement_flags_adp
_atom_site_refinement_flags_occupancy
_atom_site_disorder_assembly
_atom_site_disorder_group
Pt1A Pt 0.42948(2) 0.54327(2) 0.38208(2) 0.03266(7) Uani 1 1 d . U . . .
Pt1 Pt 0.93721(2) 0.00289(2) 0.10135(2) 0.03528(7) Uani 1 1 d . U . . .
N1A N 0.6167(4) 0.6272(3) 0.4163(2) 0.0436(12) Uani 1 1 d . U . . .
N2A N 0.6088(4) 0.3517(3) 0.4234(2) 0.0444(12) Uani 1 1 d . U . . .
N3A N 0.1960(5) 0.3323(4) 0.3108(3) 0.0572(14) Uani 1 1 d . U . . .
C46A C 0.0767(5) 0.8448(4) 0.2841(3) 0.0429(14) Uani 1 1 d . U . . .
H46A H 0.050955 0.794079 0.281679 0.051 Uiso 1 1 calc R U . . .
N1 N 1.1179(4) -0.1833(3) 0.0802(2) 0.0438(12) Uani 1 1 d . U . . .
N2 N 1.1342(4) 0.0963(3) 0.0813(2) 0.0375(11) Uani 1 1 d . U . . .
C36 C 0.7287(5) -0.2607(4) 0.1649(3) 0.0470(15) Uani 1 1 d . U . . .
H36B H 0.803880 -0.283839 0.143258 0.056 Uiso 1 1 calc R U . . .
N4 N 0.7425(4) 0.3324(3) 0.1730(2) 0.0428(12) Uani 1 1 d . U . . .
C1A C 0.5448(5) 0.5979(4) 0.4056(3) 0.0396(13) Uani 1 1 d . U . . .
C2A C 0.5383(5) 0.4207(4) 0.4103(3) 0.0382(13) Uani 1 1 d . U . . .
C10A C 0.7147(5) 0.6597(4) 0.4263(3) 0.0419(13) Uani 1 1 d D U . . .
C11A C 0.6949(5) 0.6956(4) 0.4933(3) 0.0575(16) Uani 1 1 d D U . . .
H11A H 0.688927 0.646913 0.531501 0.069 Uiso 1 1 calc R U . . .
H11B H 0.620588 0.746252 0.493111 0.069 Uiso 1 1 calc R U . . .
C12A C 0.7280(5) 0.7288(4) 0.3664(3) 0.0644(18) Uani 1 1 d D U . . .
H12A H 0.654575 0.780339 0.361662 0.077 Uiso 1 1 calc R U . . .
H12B H 0.743321 0.701423 0.324171 0.077 Uiso 1 1 calc R U . . .
C13A C 0.8275(5) 0.5778(4) 0.4303(4) 0.0638(18) Uani 1 1 d D U . . .
H13A H 0.840811 0.551150 0.387863 0.077 Uiso 1 1 calc R U . . .
H13B H 0.819352 0.530531 0.469220 0.077 Uiso 1 1 calc R U . . .
C14A C 0.9327(5) 0.6114(4) 0.4400(3) 0.0663(18) Uani 1 1 d D U . . .
H14A H 1.006974 0.559296 0.442449 0.080 Uiso 1 1 calc R U . . .
C15A C 0.9435(5) 0.6832(4) 0.3813(3) 0.0684(18) Uani 1 1 d D U . . .
H15A H 0.958521 0.657585 0.338307 0.082 Uiso 1 1 calc R U . . .
H15B H 1.010854 0.704517 0.387269 0.082 Uiso 1 1 calc R U . . .
C16A C 0.8313(5) 0.7627(5) 0.3770(3) 0.0683(19) Uani 1 1 d D U . . .
H16A H 0.839451 0.810417 0.337683 0.082 Uiso 1 1 calc R U . . .
C17A C 0.8074(6) 0.8028(4) 0.4432(3) 0.0718(19) Uani 1 1 d D U . . .
H17A H 0.871483 0.827591 0.449338 0.086 Uiso 1 1 calc R U . . .
H17B H 0.732458 0.852986 0.441019 0.086 Uiso 1 1 calc R U . . .
C18A C 0.8001(5) 0.7295(4) 0.5025(3) 0.0623(18) Uani 1 1 d D U . . .
H18A H 0.787322 0.754902 0.546090 0.075 Uiso 1 1 calc R U . . .
C19A C 0.9096(5) 0.6493(4) 0.5057(3) 0.0657(18) Uani 1 1 d D U . . .
H19A H 0.977574 0.668232 0.514311 0.079 Uiso 1 1 calc R U . . .
H19B H 0.900176 0.601654 0.544001 0.079 Uiso 1 1 calc R U . . .
C20A C 0.7042(4) 0.2662(3) 0.4327(3) 0.0387(13) Uani 1 1 d D U . . .
C21A C 0.7777(9) 0.2637(7) 0.4905(5) 0.060(3) Uani 0.526(6) 1 d D U P A 1
H21A H 0.728580 0.269392 0.533498 0.072 Uiso 0.526(6) 1 calc R U P A 1
H21B H 0.812612 0.314399 0.480388 0.072 Uiso 0.526(6) 1 calc R U P A 1
C22A C 0.6498(7) 0.1907(6) 0.4412(6) 0.048(3) Uani 0.526(6) 1 d D U P A 1
H22A H 0.603370 0.196877 0.401290 0.057 Uiso 0.526(6) 1 calc R U P A 1
H22B H 0.597262 0.191338 0.482860 0.057 Uiso 0.526(6) 1 calc R U P A 1
C23A C 0.7837(8) 0.2615(6) 0.3652(4) 0.044(3) Uani 0.526(6) 1 d D U P A 1
H23A H 0.736324 0.263681 0.326682 0.053 Uiso 0.526(6) 1 calc R U P A 1
H23B H 0.814398 0.314346 0.355165 0.053 Uiso 0.526(6) 1 calc R U P A 1
C24A C 0.8861(9) 0.1736(7) 0.3726(6) 0.043(3) Uani 0.526(6) 1 d D U P A 1
H24A H 0.938457 0.172069 0.330159 0.052 Uiso 0.526(6) 1 calc R U P A 1
C25A C 0.8315(11) 0.0967(8) 0.3817(6) 0.045(3) Uani 0.526(6) 1 d D U P A 1
H25A H 0.893760 0.037379 0.385298 0.054 Uiso 0.526(6) 1 calc R U P A 1
H25B H 0.784357 0.103124 0.342079 0.054 Uiso 0.526(6) 1 calc R U P A 1
C26A C 0.7530(9) 0.1020(7) 0.4468(6) 0.054(3) Uani 0.526(6) 1 d D U P A 1
H26A H 0.719382 0.050044 0.454094 0.065 Uiso 0.526(6) 1 calc R U P A 1
C27A C 0.8216(11) 0.0937(8) 0.5088(7) 0.069(4) Uani 0.526(6) 1 d D U P A 1
H27A H 0.884623 0.034700 0.514875 0.082 Uiso 0.526(6) 1 calc R U P A 1
H27B H 0.768629 0.096643 0.550320 0.082 Uiso 0.526(6) 1 calc R U P A 1
C28A C 0.8753(10) 0.1718(8) 0.4974(7) 0.062(4) Uani 0.526(6) 1 d D U P A 1
H28A H 0.922320 0.166064 0.537467 0.075 Uiso 0.526(6) 1 calc R U P A 1
C29A C 0.9562(9) 0.1675(9) 0.4333(6) 0.060(3) Uani 0.526(6) 1 d D U P A 1
H29A H 0.990564 0.218394 0.425997 0.071 Uiso 0.526(6) 1 calc R U P A 1
H29B H 1.021377 0.109747 0.438574 0.071 Uiso 0.526(6) 1 calc R U P A 1
C31A C 0.1675(5) 0.4232(4) 0.3067(3) 0.0446(14) Uani 1 1 d . U . . .
C33A C 0.1180(7) 0.2990(6) 0.2869(3) 0.074(2) Uani 1 1 d . U . . .
H33A H 0.135248 0.234964 0.291130 0.089 Uiso 1 1 calc R U . . .
C34A C 0.0157(7) 0.3535(7) 0.2569(4) 0.087(3) Uani 1 1 d . U . . .
H34A H -0.035863 0.327621 0.240471 0.104 Uiso 1 1 calc R U . . .
C35A C -0.0099(6) 0.4449(6) 0.2514(4) 0.082(2) Uani 1 1 d . U . . .
H35A H -0.079669 0.483967 0.230702 0.098 Uiso 1 1 calc R U . . .
C36A C 0.0660(5) 0.4806(5) 0.2760(3) 0.0622(18) Uani 1 1 d . U . . .
H36A H 0.048846 0.544563 0.271947 0.075 Uiso 1 1 calc R U . . .
C37A C 0.2632(5) 0.7410(4) 0.3279(3) 0.0374(13) Uani 1 1 d . U . . .
C38A C 0.3238(4) 0.6661(4) 0.3489(3) 0.0353(13) Uani 1 1 d . U . . .
C41A C 0.1866(5) 0.8322(4) 0.3064(3) 0.0387(13) Uani 1 1 d . U . . .
N4A N 0.2302(4) 0.9011(3) 0.3095(2) 0.0518(13) Uani 1 1 d . U . . .
C43A C 0.1585(7) 0.9854(4) 0.2908(3) 0.0665(19) Uani 1 1 d . U . . .
H43A H 0.186008 1.035236 0.293194 0.080 Uiso 1 1 calc R U . . .
C44A C 0.0469(7) 1.0038(4) 0.2682(3) 0.068(2) Uani 1 1 d . U . . .
H44A H -0.000015 1.064726 0.254725 0.082 Uiso 1 1 calc R U . . .
C45A C 0.0045(6) 0.9321(4) 0.2654(3) 0.0593(18) Uani 1 1 d . U . . .
H45A H -0.072519 0.942793 0.250939 0.071 Uiso 1 1 calc R U . . .
C47A C 0.2483(4) 0.4582(3) 0.3331(3) 0.0352(12) Uani 1 1 d . U . . .
C48A C 0.3145(4) 0.4903(3) 0.3533(3) 0.0340(12) Uani 1 1 d . U . . .
C1 C 1.0499(5) -0.1138(4) 0.0829(3) 0.0422(14) Uani 1 1 d . U . . .
C2 C 1.0601(5) 0.0637(3) 0.0856(3) 0.0353(12) Uani 1 1 d . U . . .
C10 C 1.2030(4) -0.2717(3) 0.0825(3) 0.0325(12) Uani 1 1 d . U . . .
C11 C 1.2654(6) -0.2980(5) 0.1484(3) 0.077(2) Uani 1 1 d . U . . .
H11C H 1.207389 -0.299250 0.187436 0.093 Uiso 1 1 calc R U . . .
H11D H 1.304670 -0.252379 0.152247 0.093 Uiso 1 1 calc R U . . .
C12 C 1.2910(5) -0.2720(5) 0.0222(4) 0.082(2) Uani 1 1 d . U . . .
H12C H 1.332445 -0.226847 0.023568 0.099 Uiso 1 1 calc R U . . .
H12D H 1.249165 -0.254767 -0.020849 0.099 Uiso 1 1 calc R U . . .
C13 C 1.1385(5) -0.3385(4) 0.0780(4) 0.0626(19) Uani 1 1 d . U . . .
H13C H 1.098145 -0.321986 0.034457 0.075 Uiso 1 1 calc R U . . .
H13D H 1.078582 -0.338163 0.116135 0.075 Uiso 1 1 calc R U . . .
C14 C 1.2322(6) -0.4359(4) 0.0819(5) 0.077(2) Uani 1 1 d . U . . .
H14B H 1.191833 -0.482485 0.080530 0.093 Uiso 1 1 calc R U . . .
C15 C 1.3180(7) -0.4342(6) 0.0223(4) 0.097(3) Uani 1 1 d . U . . .
H15C H 1.374485 -0.495744 0.022457 0.116 Uiso 1 1 calc R U . . .
H15D H 1.275436 -0.417098 -0.020446 0.116 Uiso 1 1 calc R U . . .
C16 C 1.3830(5) -0.3692(5) 0.0243(3) 0.073(2) Uani 1 1 d . U . . .
H16B H 1.441723 -0.369943 -0.015199 0.087 Uiso 1 1 calc R U . . .
C17 C 1.4444(5) -0.3922(5) 0.0923(4) 0.0695(19) Uani 1 1 d . U . . .
H17C H 1.503699 -0.452921 0.095379 0.083 Uiso 1 1 calc R U . . .
H17D H 1.485674 -0.347063 0.094110 0.083 Uiso 1 1 calc R U . . .
C18 C 1.2939(6) -0.4571(5) 0.1482(4) 0.077(2) Uani 1 1 d . U . . .
H18B H 1.235194 -0.455621 0.187067 0.092 Uiso 1 1 calc R U . . .
H18C H 1.350401 -0.519112 0.152532 0.092 Uiso 1 1 calc R U . . .
C19 C 1.3568(6) -0.3916(4) 0.1509(3) 0.0607(18) Uani 1 1 d . U . . .
H19C H 1.398210 -0.407957 0.194664 0.073 Uiso 1 1 calc R U . . .
C20 C 1.2348(4) 0.1307(3) 0.0782(3) 0.0359(12) Uani 1 1 d . U . . .
C21 C 1.2374(5) 0.1636(4) 0.1455(3) 0.0496(15) Uani 1 1 d . U . . .
H21C H 1.242896 0.113126 0.184174 0.060 Uiso 1 1 calc R U . . .
H21D H 1.164326 0.213195 0.152697 0.060 Uiso 1 1 calc R U . . .
C22 C 1.2229(5) 0.2072(4) 0.0192(3) 0.0510(15) Uani 1 1 d . U . . .
H22C H 1.149824 0.257091 0.025784 0.061 Uiso 1 1 calc R U . . .
H22D H 1.218670 0.185639 -0.023827 0.061 Uiso 1 1 calc R U . . .
C23 C 1.3460(5) 0.0511(4) 0.0694(4) 0.0616(18) Uani 1 1 d . U . . .
H23C H 1.351291 0.001082 0.108420 0.074 Uiso 1 1 calc R U . . .
H23D H 1.344090 0.027563 0.026880 0.074 Uiso 1 1 calc R U . . .
C24 C 1.4514(5) 0.0874(5) 0.0660(4) 0.072(2) Uani 1 1 d . U . . .
H24B H 1.525251 0.037047 0.059366 0.087 Uiso 1 1 calc R U . . .
C25 C 1.4417(7) 0.1620(6) 0.0067(4) 0.089(2) Uani 1 1 d . U . . .
H25C H 1.438596 0.138882 -0.035810 0.107 Uiso 1 1 calc R U . . .
H25D H 1.512143 0.183179 0.002667 0.107 Uiso 1 1 calc R U . . .
C26 C 1.3310(7) 0.2417(5) 0.0153(4) 0.073(2) Uani 1 1 d . U . . .
H26B H 1.326204 0.292271 -0.023927 0.087 Uiso 1 1 calc R U . . .
C27 C 1.3345(6) 0.2746(4) 0.0829(4) 0.0656(18) Uani 1 1 d . U . . .
H27C H 1.402633 0.298186 0.080875 0.079 Uiso 1 1 calc R U . . .
H27D H 1.261913 0.324746 0.089696 0.079 Uiso 1 1 calc R U . . .
C28 C 1.3448(5) 0.1980(4) 0.1417(3) 0.0499(15) Uani 1 1 d . U . . .
H28B H 1.347474 0.220412 0.185143 0.060 Uiso 1 1 calc R U . . .
C29 C 1.4565(5) 0.1207(5) 0.1319(4) 0.0662(19) Uani 1 1 d . U . . .
H29C H 1.526295 0.142347 0.129869 0.079 Uiso 1 1 calc R U . . .
H29D H 1.463393 0.070443 0.170836 0.079 Uiso 1 1 calc R U . . .
C31 C 0.6861(5) -0.1712(4) 0.1727(3) 0.0412(13) Uani 1 1 d . U . . .
N3 N 0.5820(5) -0.1361(4) 0.2039(3) 0.0722(17) Uani 1 1 d . U . . .
C33 C 0.5177(7) -0.1934(6) 0.2288(4) 0.082(2) Uani 1 1 d . U . . .
H33B H 0.444505 -0.170153 0.252482 0.099 Uiso 1 1 calc R U . . .
C34 C 0.5529(7) -0.2820(6) 0.2214(3) 0.069(2) Uani 1 1 d . U . . .
H34B H 0.504137 -0.319464 0.238347 0.082 Uiso 1 1 calc R U . . .
C35 C 0.6594(7) -0.3166(5) 0.1894(3) 0.0630(18) Uani 1 1 d . U . . .
H35B H 0.685926 -0.378702 0.183890 0.076 Uiso 1 1 calc R U . . .
C37 C 0.7552(5) -0.1099(4) 0.1470(3) 0.0459(15) Uani 1 1 d . U . . .
C38 C 0.8178(5) -0.0633(4) 0.1264(3) 0.0478(15) Uani 1 1 d . U . . .
C41 C 0.6989(4) 0.2601(4) 0.1824(3) 0.0385(13) Uani 1 1 d . U . . .
C46 C 0.5921(5) 0.2638(5) 0.2174(3) 0.0566(17) Uani 1 1 d . U . . .
H46B H 0.562809 0.213144 0.222557 0.068 Uiso 1 1 calc R U . . .
C43 C 0.6778(6) 0.4057(4) 0.1999(3) 0.0601(18) Uani 1 1 d . U . . .
H43B H 0.707153 0.456336 0.194156 0.072 Uiso 1 1 calc R U . . .
C44 C 0.5710(6) 0.4120(5) 0.2354(3) 0.071(2) Uani 1 1 d . U . . .
H44B H 0.528094 0.465789 0.253016 0.085 Uiso 1 1 calc R U . . .
C45 C 0.5282(6) 0.3390(6) 0.2447(3) 0.072(2) Uani 1 1 d . U . . .
H45B H 0.455657 0.340847 0.269538 0.087 Uiso 1 1 calc R U . . .
C47 C 0.7709(5) 0.1811(4) 0.1549(3) 0.0355(13) Uani 1 1 d . U . . .
C48 C 0.8273(4) 0.1142(4) 0.1320(3) 0.0343(12) Uani 1 1 d . U . . .
C21B C 0.6787(8) 0.2079(6) 0.5018(5) 0.041(3) Uani 0.474(6) 1 d D U P A 2
H21E H 0.672540 0.241329 0.540226 0.049 Uiso 0.474(6) 1 calc R U P A 2
H21F H 0.603824 0.194112 0.500568 0.049 Uiso 0.474(6) 1 calc R U P A 2
C22B C 0.7076(9) 0.2175(6) 0.3754(5) 0.037(3) Uani 0.474(6) 1 d D U P A 2
H22E H 0.717971 0.255409 0.331081 0.044 Uiso 0.474(6) 1 calc R U P A 2
H22F H 0.633947 0.201363 0.375536 0.044 Uiso 0.474(6) 1 calc R U P A 2
C23B C 0.8152(8) 0.2894(7) 0.4386(7) 0.044(3) Uani 0.474(6) 1 d D U P A 2
H23E H 0.806436 0.322226 0.477639 0.052 Uiso 0.474(6) 1 calc R U P A 2
H23F H 0.831349 0.329012 0.396479 0.052 Uiso 0.474(6) 1 calc R U P A 2
C24B C 0.9166(10) 0.2007(8) 0.4494(7) 0.050(3) Uani 0.474(6) 1 d D U P A 2
H24C H 0.991215 0.215591 0.451784 0.060 Uiso 0.474(6) 1 calc R U P A 2
C25B C 0.9282(10) 0.1518(10) 0.3889(7) 0.048(4) Uani 0.474(6) 1 d D U P A 2
H25E H 0.942855 0.190617 0.345969 0.058 Uiso 0.474(6) 1 calc R U P A 2
H25F H 0.994303 0.094623 0.394351 0.058 Uiso 0.474(6) 1 calc R U P A 2
C26B C 0.8134(10) 0.1318(7) 0.3874(7) 0.046(3) Uani 0.474(6) 1 d D U P A 2
H26C H 0.820732 0.098971 0.347926 0.055 Uiso 0.474(6) 1 calc R U P A 2
C27B C 0.7905(12) 0.0676(7) 0.4521(7) 0.052(4) Uani 0.474(6) 1 d D U P A 2
H27E H 0.716377 0.053299 0.449519 0.062 Uiso 0.474(6) 1 calc R U P A 2
H27F H 0.856109 0.010165 0.458155 0.062 Uiso 0.474(6) 1 calc R U P A 2
C28B C 0.7817(10) 0.1201(7) 0.5105(7) 0.047(3) Uani 0.474(6) 1 d D U P A 2
H28C H 0.766568 0.081407 0.554112 0.056 Uiso 0.474(6) 1 calc R U P A 2
C29B C 0.8953(10) 0.1416(9) 0.5160(7) 0.052(4) Uani 0.474(6) 1 d D U P A 2
H29E H 0.961689 0.084824 0.523344 0.062 Uiso 0.474(6) 1 calc R U P A 2
H29F H 0.888308 0.174390 0.554895 0.062 Uiso 0.474(6) 1 calc R U P A 2

loop_
_atom_site_aniso_label
_atom_site_aniso_U_11
_atom_site_aniso_U_22
_atom_site_aniso_U_33
_atom_site_aniso_U_23
_atom_site_aniso_U_13
_atom_site_aniso_U_12
Pt1A 0.02998(12) 0.03349(13) 0.03305(14) -0.00664(10) -0.00149(9) -0.00678(9)
Pt1 0.04570(14) 0.02849(12) 0.03685(14) -0.00129(10) -0.00927(11) -0.01852(10)
N1A 0.042(3) 0.050(3) 0.039(3) -0.006(2) -0.004(2) -0.013(2)
N2A 0.038(3) 0.042(3) 0.047(3) -0.016(2) -0.010(2) 0.004(2)
N3A 0.071(4) 0.071(3) 0.044(3) -0.013(3) 0.003(3) -0.041(3)
C46A 0.048(3) 0.047(3) 0.026(3) 0.000(3) -0.002(3) -0.006(3)
N1 0.054(3) 0.030(2) 0.052(3) -0.006(2) -0.016(2) -0.015(2)
N2 0.048(3) 0.033(3) 0.037(3) -0.012(2) 0.003(2) -0.018(2)
C36 0.054(4) 0.044(3) 0.046(4) -0.003(3) 0.000(3) -0.023(3)
N4 0.046(3) 0.037(3) 0.036(3) -0.005(2) -0.009(2) 0.002(2)
C1A 0.038(3) 0.043(3) 0.035(3) -0.005(3) -0.002(3) -0.009(2)
C2A 0.036(3) 0.047(3) 0.034(3) -0.007(3) -0.001(3) -0.016(2)
C10A 0.040(3) 0.051(3) 0.040(3) -0.011(3) -0.003(3) -0.019(2)
C11A 0.053(4) 0.076(5) 0.050(4) -0.013(3) -0.004(3) -0.027(3)
C12A 0.063(4) 0.078(5) 0.055(4) 0.011(3) -0.019(4) -0.032(3)
C13A 0.049(4) 0.062(4) 0.076(5) -0.005(3) -0.005(3) -0.012(3)
C14A 0.035(3) 0.082(5) 0.075(5) -0.004(3) -0.014(3) -0.008(3)
C15A 0.057(4) 0.083(5) 0.073(5) -0.018(4) 0.007(4) -0.032(3)
C16A 0.055(4) 0.101(5) 0.052(4) 0.015(4) -0.015(3) -0.040(3)
C17A 0.067(4) 0.057(4) 0.102(6) -0.019(4) -0.007(4) -0.029(3)
C18A 0.051(4) 0.096(5) 0.048(4) -0.016(3) -0.016(3) -0.028(3)
C19A 0.065(4) 0.074(5) 0.064(4) -0.010(4) -0.006(4) -0.030(3)
C20A 0.034(3) 0.037(3) 0.041(3) -0.010(2) -0.008(2) -0.001(2)
C21A 0.048(7) 0.079(7) 0.041(6) -0.028(6) -0.017(5) 0.013(5)
C22A 0.026(5) 0.043(5) 0.059(8) 0.005(5) -0.007(4) 0.004(4)
C23A 0.045(6) 0.040(5) 0.044(6) -0.015(5) -0.006(4) -0.002(4)
C24A 0.027(7) 0.057(7) 0.043(7) -0.021(6) 0.005(5) -0.004(5)
C25A 0.043(7) 0.035(6) 0.053(6) -0.017(6) 0.000(5) 0.001(5)
C26A 0.046(7) 0.036(6) 0.065(8) 0.000(6) 0.002(5) 0.005(5)
C27A 0.048(8) 0.068(7) 0.047(7) 0.015(7) -0.007(6) 0.030(6)
C28A 0.033(7) 0.093(8) 0.038(7) -0.008(7) -0.018(5) 0.016(5)
C29A 0.039(7) 0.079(9) 0.053(8) -0.028(7) -0.009(5) 0.004(5)
C31A 0.043(3) 0.066(4) 0.031(3) -0.006(3) 0.001(3) -0.027(3)
C33A 0.097(5) 0.109(6) 0.048(5) -0.030(4) 0.017(4) -0.072(4)
C34A 0.091(6) 0.155(7) 0.051(5) -0.030(6) 0.003(4) -0.083(6)
C35A 0.057(4) 0.152(7) 0.050(5) -0.010(5) -0.011(4) -0.050(5)
C36A 0.049(4) 0.093(5) 0.048(4) -0.007(4) -0.003(3) -0.027(3)
C37A 0.041(3) 0.037(3) 0.032(3) -0.003(3) 0.002(3) -0.012(2)
C38A 0.039(3) 0.044(3) 0.027(3) -0.009(3) 0.000(2) -0.016(2)
C41A 0.052(3) 0.040(3) 0.019(3) -0.002(2) 0.003(3) -0.009(2)
N4A 0.074(3) 0.038(3) 0.040(3) -0.010(2) 0.004(3) -0.012(2)
C43A 0.099(5) 0.042(3) 0.050(4) -0.014(3) 0.007(4) -0.009(4)
C44A 0.099(5) 0.039(3) 0.036(4) -0.004(3) 0.011(4) 0.017(3)
C45A 0.062(4) 0.060(4) 0.033(4) 0.002(3) 0.004(3) 0.008(3)
C47A 0.032(3) 0.039(3) 0.033(3) -0.005(3) 0.004(2) -0.011(2)
C48A 0.033(3) 0.030(3) 0.034(3) -0.003(2) 0.001(2) -0.005(2)
C1 0.058(4) 0.036(3) 0.041(4) -0.004(3) -0.018(3) -0.023(3)
C2 0.045(3) 0.033(3) 0.029(3) -0.007(2) -0.004(3) -0.012(2)
C10 0.035(3) 0.033(3) 0.033(3) -0.006(2) -0.007(2) -0.013(2)
C11 0.098(5) 0.064(4) 0.058(4) -0.021(4) -0.038(4) 0.009(4)
C12 0.050(4) 0.090(5) 0.074(5) 0.034(4) 0.008(3) -0.004(3)
C13 0.041(3) 0.038(3) 0.113(6) -0.021(4) -0.008(3) -0.011(3)
C14 0.055(4) 0.044(4) 0.149(7) -0.036(4) -0.021(4) -0.023(3)
C15 0.083(5) 0.117(6) 0.086(5) -0.065(5) -0.039(4) 0.016(4)
C16 0.042(4) 0.093(5) 0.045(4) 0.018(4) 0.007(3) 0.015(3)
C17 0.047(4) 0.076(5) 0.094(5) -0.011(4) -0.028(3) -0.025(3)
C18 0.058(4) 0.060(4) 0.092(5) 0.019(4) 0.006(4) -0.008(3)
C19 0.094(5) 0.045(4) 0.038(4) -0.010(3) -0.033(3) -0.002(3)
C20 0.037(3) 0.030(3) 0.044(3) -0.013(2) 0.005(3) -0.012(2)
C21 0.046(3) 0.066(4) 0.046(4) -0.019(3) 0.007(3) -0.028(3)
C22 0.058(4) 0.047(3) 0.057(4) -0.005(3) -0.005(3) -0.028(3)
C23 0.044(3) 0.049(4) 0.094(5) -0.033(3) 0.000(3) -0.005(3)
C24 0.030(3) 0.087(5) 0.107(6) -0.062(4) 0.013(4) -0.008(3)
C25 0.073(5) 0.152(7) 0.077(5) -0.051(5) 0.036(4) -0.077(5)
C26 0.097(5) 0.081(5) 0.059(4) 0.019(4) -0.019(4) -0.067(4)
C27 0.060(4) 0.050(4) 0.103(5) -0.019(3) -0.008(4) -0.033(3)
C28 0.041(3) 0.066(4) 0.054(4) -0.026(3) 0.001(3) -0.025(3)
C29 0.043(3) 0.074(4) 0.087(5) -0.019(4) -0.016(4) -0.017(3)
C31 0.043(3) 0.053(3) 0.033(3) 0.005(3) -0.014(3) -0.026(3)
N3 0.070(4) 0.071(4) 0.068(4) -0.001(3) 0.013(3) -0.022(3)
C33 0.075(5) 0.103(6) 0.068(5) 0.008(5) 0.009(4) -0.041(4)
C34 0.089(5) 0.108(5) 0.037(4) 0.010(4) -0.013(4) -0.077(5)
C35 0.100(5) 0.059(4) 0.047(4) 0.000(3) -0.015(4) -0.050(4)
C37 0.055(4) 0.040(3) 0.049(4) 0.002(3) -0.013(3) -0.025(3)
C38 0.062(4) 0.039(3) 0.046(4) 0.002(3) -0.016(3) -0.021(3)
C41 0.032(3) 0.054(3) 0.025(3) -0.006(3) -0.010(2) -0.004(2)
C46 0.033(3) 0.097(5) 0.038(4) -0.014(3) -0.007(3) -0.013(3)
C43 0.084(5) 0.039(3) 0.041(4) -0.005(3) -0.009(3) 0.006(3)
C44 0.072(5) 0.067(4) 0.034(4) -0.011(4) -0.009(3) 0.039(4)
C45 0.035(4) 0.116(6) 0.041(4) -0.017(4) -0.007(3) 0.017(4)
C47 0.042(3) 0.043(3) 0.026(3) -0.004(2) -0.005(2) -0.019(2)
C48 0.040(3) 0.040(3) 0.028(3) 0.003(2) -0.010(2) -0.022(2)
C21B 0.033(5) 0.048(6) 0.032(6) -0.015(4) 0.001(5) 0.007(4)
C22B 0.038(6) 0.035(6) 0.036(6) -0.004(4) -0.015(5) -0.008(4)
C23B 0.040(5) 0.046(6) 0.047(8) -0.018(5) -0.005(5) -0.009(4)
C24B 0.030(6) 0.066(8) 0.054(8) -0.030(6) -0.004(6) -0.001(5)
C25B 0.028(6) 0.060(8) 0.048(8) -0.024(7) 0.002(7) 0.007(6)
C26B 0.037(7) 0.049(8) 0.045(7) -0.023(6) -0.008(6) 0.004(5)
C27B 0.062(9) 0.010(6) 0.077(9) -0.008(5) -0.020(7) 0.004(5)
C28B 0.040(7) 0.036(7) 0.048(7) -0.005(5) -0.007(7) 0.013(5)
C29B 0.037(6) 0.063(8) 0.045(7) -0.019(6) -0.020(6) 0.013(6)

_geom_special_details            
; 
 All esds (except the esd in the dihedral angle between two l.s. planes) 
 are estimated using the full covariance matrix.  The cell esds are taken 
 into account individually in the estimation of esds in distances, angles 
 and torsion angles; correlations between esds in cell parameters are only 
 used when they are defined by crystal symmetry.  An approximate (isotropic) 
 treatment of cell esds is used for estimating esds involving l.s. planes. 
;

loop_
_geom_bond_atom_site_label_1
_geom_bond_atom_site_label_2
_geom_bond_distance
_geom_bond_site_symmetry_2
_geom_bond_publ_flag
Pt1A C1A 1.972(6) . ?
Pt1A C2A 1.975(5) . ?
Pt1A C38A 1.982(5) . ?
Pt1A C48A 1.993(6) . ?
Pt1 C2 1.963(6) . ?
Pt1 C1 1.977(6) . ?
Pt1 C48 1.986(6) . ?
Pt1 C38 1.992(6) . ?
N1A C1A 1.149(6) . ?
N1A C10A 1.462(7) . ?
N2A C2A 1.149(6) . ?
N2A C20A 1.460(6) . ?
N3A C31A 1.347(7) . ?
N3A C33A 1.365(8) . ?
C46A C41A 1.376(7) . ?
C46A C45A 1.378(7) . ?
C46A H46A 0.9500 . ?
N1 C1 1.145(6) . ?
N1 C10 1.437(6) . ?
N2 C2 1.144(6) . ?
N2 C20 1.458(6) . ?
C36 C31 1.369(7) . ?
C36 C35 1.382(8) . ?
C36 H36B 0.9500 . ?
N4 C43 1.340(7) . ?
N4 C41 1.366(7) . ?
C10A C12A 1.490(7) . ?
C10A C11A 1.512(7) . ?
C10A C13A 1.542(7) . ?
C11A C18A 1.552(7) . ?
C11A H11A 0.9900 . ?
C11A H11B 0.9900 . ?
C12A C16A 1.538(7) . ?
C12A H12A 0.9900 . ?
C12A H12B 0.9900 . ?
C13A C14A 1.552(7) . ?
C13A H13A 0.9900 . ?
C13A H13B 0.9900 . ?
C14A C15A 1.495(7) . ?
C14A C19A 1.503(7) . ?
C14A H14A 1.0000 . ?
C15A C16A 1.517(7) . ?
C15A H15A 0.9900 . ?
C15A H15B 0.9900 . ?
C16A C17A 1.529(8) . ?
C16A H16A 1.0000 . ?
C17A C18A 1.507(7) . ?
C17A H17A 0.9900 . ?
C17A H17B 0.9900 . ?
C18A C19A 1.503(7) . ?
C18A H18A 1.0000 . ?
C19A H19A 0.9900 . ?
C19A H19B 0.9900 . ?
C20A C22B 1.480(9) . ?
C20A C22A 1.499(9) . ?
C20A C23B 1.504(9) . ?
C20A C21A 1.509(9) . ?
C20A C21B 1.566(9) . ?
C20A C23A 1.567(9) . ?
C21A C28A 1.540(11) . ?
C21A H21A 0.9900 . ?
C21A H21B 0.9900 . ?
C22A C26A 1.539(10) . ?
C22A H22A 0.9900 . ?
C22A H22B 0.9900 . ?
C23A C24A 1.527(10) . ?
C23A H23A 0.9900 . ?
C23A H23B 0.9900 . ?
C24A C29A 1.515(11) . ?
C24A C25A 1.520(11) . ?
C24A H24A 1.0000 . ?
C25A C26A 1.522(11) . ?
C25A H25A 0.9900 . ?
C25A H25B 0.9900 . ?
C26A C27A 1.517(11) . ?
C26A H26A 1.0000 . ?
C27A C28A 1.526(12) . ?
C27A H27A 0.9900 . ?
C27A H27B 0.9900 . ?
C28A C29A 1.521(11) . ?
C28A H28A 1.0000 . ?
C29A H29A 0.9900 . ?
C29A H29B 0.9900 . ?
C31A C36A 1.389(8) . ?
C31A C47A 1.434(7) . ?
C33A C34A 1.377(10) . ?
C33A H33A 0.9500 . ?
C34A C35A 1.355(10) . ?
C34A H34A 0.9500 . ?
C35A C36A 1.375(9) . ?
C35A H35A 0.9500 . ?
C36A H36A 0.9500 . ?
C37A C38A 1.197(7) . ?
C37A C41A 1.451(7) . ?
C41A N4A 1.354(7) . ?
N4A C43A 1.341(7) . ?
C43A C44A 1.380(9) . ?
C43A H43A 0.9500 . ?
C44A C45A 1.384(9) . ?
C44A H44A 0.9500 . ?
C45A H45A 0.9500 . ?
C47A C48A 1.199(7) . ?
C10 C13 1.504(7) . ?
C10 C11 1.505(7) . ?
C10 C12 1.516(8) . ?
C11 C19 1.528(8) . ?
C11 H11C 0.9900 . ?
C11 H11D 0.9900 . ?
C12 C16 1.573(9) . ?
C12 H12C 0.9900 . ?
C12 H12D 0.9900 . ?
C13 C14 1.582(8) . ?
C13 H13C 0.9900 . ?
C13 H13D 0.9900 . ?
C14 C15 1.492(10) . ?
C14 C18 1.514(10) . ?
C14 H14B 1.0000 . ?
C15 C16 1.472(10) . ?
C15 H15C 0.9900 . ?
C15 H15D 0.9900 . ?
C16 C17 1.540(9) . ?
C16 H16B 1.0000 . ?
C17 C19 1.487(9) . ?
C17 H17C 0.9900 . ?
C17 H17D 0.9900 . ?
C18 C19 1.464(9) . ?
C18 H18B 0.9900 . ?
C18 H18C 0.9900 . ?
C19 H19C 1.0000 . ?
C20 C22 1.503(7) . ?
C20 C21 1.531(7) . ?
C20 C23 1.534(7) . ?
C21 C28 1.534(7) . ?
C21 H21C 0.9900 . ?
C21 H21D 0.9900 . ?
C22 C26 1.542(8) . ?
C22 H22C 0.9900 . ?
C22 H22D 0.9900 . ?
C23 C24 1.531(8) . ?
C23 H23C 0.9900 . ?
C23 H23D 0.9900 . ?
C24 C25 1.490(10) . ?
C24 C29 1.516(9) . ?
C24 H24B 1.0000 . ?
C25 C26 1.531(10) . ?
C25 H25C 0.9900 . ?
C25 H25D 0.9900 . ?
C26 C27 1.539(9) . ?
C26 H26B 1.0000 . ?
C27 C28 1.502(8) . ?
C27 H27C 0.9900 . ?
C27 H27D 0.9900 . ?
C28 C29 1.522(8) . ?
C28 H28B 1.0000 . ?
C29 H29C 0.9900 . ?
C29 H29D 0.9900 . ?
C31 N3 1.334(7) . ?
C31 C37 1.450(7) . ?
N3 C33 1.356(8) . ?
C33 C34 1.352(10) . ?
C33 H33B 0.9500 . ?
C34 C35 1.363(9) . ?
C34 H34B 0.9500 . ?
C35 H35B 0.9500 . ?
C37 C38 1.198(7) . ?
C41 C46 1.382(7) . ?
C41 C47 1.438(7) . ?
C46 C45 1.364(9) . ?
C46 H46B 0.9500 . ?
C43 C44 1.381(9) . ?
C43 H43B 0.9500 . ?
C44 C45 1.371(10) . ?
C44 H44B 0.9500 . ?
C45 H45B 0.9500 . ?
C47 C48 1.198(7) . ?
C21B C28B 1.530(10) . ?
C21B H21E 0.9900 . ?
C21B H21F 0.9900 . ?
C22B C26B 1.533(10) . ?
C22B H22E 0.9900 . ?
C22B H22F 0.9900 . ?
C23B C24B 1.530(11) . ?
C23B H23E 0.9900 . ?
C23B H23F 0.9900 . ?
C24B C25B 1.518(11) . ?
C24B C29B 1.522(12) . ?
C24B H24C 1.0000 . ?
C25B C26B 1.507(11) . ?
C25B H25E 0.9900 . ?
C25B H25F 0.9900 . ?
C26B C27B 1.542(12) . ?
C26B H26C 1.0000 . ?
C27B C28B 1.524(11) . ?
C27B H27E 0.9900 . ?
C27B H27F 0.9900 . ?
C28B C29B 1.520(11) . ?
C28B H28C 1.0000 . ?
C29B H29E 0.9900 . ?
C29B H29F 0.9900 . ?

loop_
_geom_angle_atom_site_label_1
_geom_angle_atom_site_label_2
_geom_angle_atom_site_label_3
_geom_angle
_geom_angle_site_symmetry_1
_geom_angle_site_symmetry_3
_geom_angle_publ_flag
C1A Pt1A C2A 90.1(2) . . ?
C1A Pt1A C38A 90.0(2) . . ?
C2A Pt1A C38A 177.0(2) . . ?
C1A Pt1A C48A 177.1(2) . . ?
C2A Pt1A C48A 90.9(2) . . ?
C38A Pt1A C48A 88.8(2) . . ?
C2 Pt1 C1 92.2(2) . . ?
C2 Pt1 C48 88.6(2) . . ?
C1 Pt1 C48 172.9(2) . . ?
C2 Pt1 C38 174.5(2) . . ?
C1 Pt1 C38 87.1(2) . . ?
C48 Pt1 C38 91.4(2) . . ?
C1A N1A C10A 175.3(6) . . ?
C2A N2A C20A 173.7(6) . . ?
C31A N3A C33A 117.3(6) . . ?
C41A C46A C45A 119.0(6) . . ?
C41A C46A H46A 120.5 . . ?
C45A C46A H46A 120.5 . . ?
C1 N1 C10 175.5(6) . . ?
C2 N2 C20 175.4(5) . . ?
C31 C36 C35 118.3(6) . . ?
C31 C36 H36B 120.9 . . ?
C35 C36 H36B 120.9 . . ?
C43 N4 C41 116.9(5) . . ?
N1A C1A Pt1A 175.8(5) . . ?
N2A C2A Pt1A 174.3(5) . . ?
N1A C10A C12A 109.1(4) . . ?
N1A C10A C11A 109.8(4) . . ?
C12A C10A C11A 113.0(5) . . ?
N1A C10A C13A 107.7(4) . . ?
C12A C10A C13A 108.9(5) . . ?
C11A C10A C13A 108.2(5) . . ?
C10A C11A C18A 108.7(5) . . ?
C10A C11A H11A 110.0 . . ?
C18A C11A H11A 110.0 . . ?
C10A C11A H11B 110.0 . . ?
C18A C11A H11B 110.0 . . ?
H11A C11A H11B 108.3 . . ?
C10A C12A C16A 109.0(5) . . ?
C10A C12A H12A 109.9 . . ?
C16A C12A H12A 109.9 . . ?
C10A C12A H12B 109.9 . . ?
C16A C12A H12B 109.9 . . ?
H12A C12A H12B 108.3 . . ?
C10A C13A C14A 108.4(5) . . ?
C10A C13A H13A 110.0 . . ?
C14A C13A H13A 110.0 . . ?
C10A C13A H13B 110.0 . . ?
C14A C13A H13B 110.0 . . ?
H13A C13A H13B 108.4 . . ?
C15A C14A C19A 110.3(6) . . ?
C15A C14A C13A 109.5(5) . . ?
C19A C14A C13A 108.0(5) . . ?
C15A C14A H14A 109.7 . . ?
C19A C14A H14A 109.7 . . ?
C13A C14A H14A 109.7 . . ?
C14A C15A C16A 110.2(5) . . ?
C14A C15A H15A 109.6 . . ?
C16A C15A H15A 109.6 . . ?
C14A C15A H15B 109.6 . . ?
C16A C15A H15B 109.6 . . ?
H15A C15A H15B 108.1 . . ?
C15A C16A C17A 110.0(5) . . ?
C15A C16A C12A 108.9(5) . . ?
C17A C16A C12A 109.2(5) . . ?
C15A C16A H16A 109.6 . . ?
C17A C16A H16A 109.6 . . ?
C12A C16A H16A 109.6 . . ?
C18A C17A C16A 109.3(5) . . ?
C18A C17A H17A 109.8 . . ?
C16A C17A H17A 109.8 . . ?
C18A C17A H17B 109.8 . . ?
C16A C17A H17B 109.8 . . ?
H17A C17A H17B 108.3 . . ?
C19A C18A C17A 111.8(5) . . ?
C19A C18A C11A 107.7(5) . . ?
C17A C18A C11A 108.5(5) . . ?
C19A C18A H18A 109.6 . . ?
C17A C18A H18A 109.6 . . ?
C11A C18A H18A 109.6 . . ?
C14A C19A C18A 110.7(5) . . ?
C14A C19A H19A 109.5 . . ?
C18A C19A H19A 109.5 . . ?
C14A C19A H19B 109.5 . . ?
C18A C19A H19B 109.5 . . ?
H19A C19A H19B 108.1 . . ?
N2A C20A C22B 108.6(5) . . ?
N2A C20A C22A 107.3(5) . . ?
N2A C20A C23B 107.1(5) . . ?
C22B C20A C23B 114.5(7) . . ?
N2A C20A C21A 110.0(5) . . ?
C22A C20A C21A 115.3(7) . . ?
N2A C20A C21B 108.3(5) . . ?
C22B C20A C21B 109.9(7) . . ?
C23B C20A C21B 108.2(7) . . ?
N2A C20A C23A 107.8(5) . . ?
C22A C20A C23A 107.3(6) . . ?
C21A C20A C23A 108.8(7) . . ?
C20A C21A C28A 106.8(7) . . ?
C20A C21A H21A 110.4 . . ?
C28A C21A H21A 110.4 . . ?
C20A C21A H21B 110.4 . . ?
C28A C21A H21B 110.4 . . ?
H21A C21A H21B 108.6 . . ?
C20A C22A C26A 106.0(7) . . ?
C20A C22A H22A 110.5 . . ?
C26A C22A H22A 110.5 . . ?
C20A C22A H22B 110.5 . . ?
C26A C22A H22B 110.5 . . ?
H22A C22A H22B 108.7 . . ?
C24A C23A C20A 109.9(7) . . ?
C24A C23A H23A 109.7 . . ?
C20A C23A H23A 109.7 . . ?
C24A C23A H23B 109.7 . . ?
C20A C23A H23B 109.7 . . ?
H23A C23A H23B 108.2 . . ?
C29A C24A C25A 111.7(10) . . ?
C29A C24A C23A 110.2(9) . . ?
C25A C24A C23A 106.0(9) . . ?
C29A C24A H24A 109.6 . . ?
C25A C24A H24A 109.6 . . ?
C23A C24A H24A 109.6 . . ?
C24A C25A C26A 107.5(9) . . ?
C24A C25A H25A 110.2 . . ?
C26A C25A H25A 110.2 . . ?
C24A C25A H25B 110.2 . . ?
C26A C25A H25B 110.2 . . ?
H25A C25A H25B 108.5 . . ?
C27A C26A C25A 111.9(10) . . ?
C27A C26A C22A 109.4(9) . . ?
C25A C26A C22A 111.7(9) . . ?
C27A C26A H26A 107.9 . . ?
C25A C26A H26A 107.9 . . ?
C22A C26A H26A 107.9 . . ?
C26A C27A C28A 108.2(10) . . ?
C26A C27A H27A 110.1 . . ?
C28A C27A H27A 110.1 . . ?
C26A C27A H27B 110.1 . . ?
C28A C27A H27B 110.1 . . ?
H27A C27A H27B 108.4 . . ?
C29A C28A C27A 110.1(11) . . ?
C29A C28A C21A 109.7(10) . . ?
C27A C28A C21A 110.4(10) . . ?
C29A C28A H28A 108.9 . . ?
C27A C28A H28A 108.9 . . ?
C21A C28A H28A 108.9 . . ?
C24A C29A C28A 109.2(9) . . ?
C24A C29A H29A 109.8 . . ?
C28A C29A H29A 109.8 . . ?
C24A C29A H29B 109.8 . . ?
C28A C29A H29B 109.8 . . ?
H29A C29A H29B 108.3 . . ?
N3A C31A C36A 121.1(6) . . ?
N3A C31A C47A 117.4(5) . . ?
C36A C31A C47A 121.5(6) . . ?
N3A C33A C34A 123.3(8) . . ?
N3A C33A H33A 118.3 . . ?
C34A C33A H33A 118.3 . . ?
C35A C34A C33A 118.6(8) . . ?
C35A C34A H34A 120.7 . . ?
C33A C34A H34A 120.7 . . ?
C34A C35A C36A 119.5(8) . . ?
C34A C35A H35A 120.2 . . ?
C36A C35A H35A 120.2 . . ?
C35A C36A C31A 120.1(7) . . ?
C35A C36A H36A 119.9 . . ?
C31A C36A H36A 119.9 . . ?
C38A C37A C41A 176.7(6) . . ?
C37A C38A Pt1A 177.8(5) . . ?
N4A C41A C46A 123.7(5) . . ?
N4A C41A C37A 116.2(5) . . ?
C46A C41A C37A 120.1(5) . . ?
C43A N4A C41A 116.1(6) . . ?
N4A C43A C44A 123.7(7) . . ?
N4A C43A H43A 118.1 . . ?
C44A C43A H43A 118.1 . . ?
C43A C44A C45A 119.0(6) . . ?
C43A C44A H44A 120.5 . . ?
C45A C44A H44A 120.5 . . ?
C46A C45A C44A 118.4(6) . . ?
C46A C45A H45A 120.8 . . ?
C44A C45A H45A 120.8 . . ?
C48A C47A C31A 177.5(6) . . ?
C47A C48A Pt1A 176.9(5) . . ?
N1 C1 Pt1 171.9(5) . . ?
N2 C2 Pt1 174.9(5) . . ?
N1 C10 C13 107.9(4) . . ?
N1 C10 C11 110.1(4) . . ?
C13 C10 C11 109.8(5) . . ?
N1 C10 C12 110.1(5) . . ?
C13 C10 C12 108.6(5) . . ?
C11 C10 C12 110.3(5) . . ?
C10 C11 C19 110.3(5) . . ?
C10 C11 H11C 109.6 . . ?
C19 C11 H11C 109.6 . . ?
C10 C11 H11D 109.6 . . ?
C19 C11 H11D 109.6 . . ?
H11C C11 H11D 108.1 . . ?
C10 C12 C16 110.0(5) . . ?
C10 C12 H12C 109.7 . . ?
C16 C12 H12C 109.7 . . ?
C10 C12 H12D 109.7 . . ?
C16 C12 H12D 109.7 . . ?
H12C C12 H12D 108.2 . . ?
C10 C13 C14 107.7(4) . . ?
C10 C13 H13C 110.2 . . ?
C14 C13 H13C 110.2 . . ?
C10 C13 H13D 110.2 . . ?
C14 C13 H13D 110.2 . . ?
H13C C13 H13D 108.5 . . ?
C15 C14 C18 110.6(6) . . ?
C15 C14 C13 108.3(6) . . ?
C18 C14 C13 108.3(6) . . ?
C15 C14 H14B 109.9 . . ?
C18 C14 H14B 109.9 . . ?
C13 C14 H14B 109.9 . . ?
C16 C15 C14 111.4(6) . . ?
C16 C15 H15C 109.3 . . ?
C14 C15 H15C 109.3 . . ?
C16 C15 H15D 109.3 . . ?
C14 C15 H15D 109.3 . . ?
H15C C15 H15D 108.0 . . ?
C15 C16 C17 109.8(6) . . ?
C15 C16 C12 108.0(6) . . ?
C17 C16 C12 107.1(6) . . ?
C15 C16 H16B 110.6 . . ?
C17 C16 H16B 110.6 . . ?
C12 C16 H16B 110.6 . . ?
C19 C17 C16 110.4(5) . . ?
C19 C17 H17C 109.6 . . ?
C16 C17 H17C 109.6 . . ?
C19 C17 H17D 109.6 . . ?
C16 C17 H17D 109.6 . . ?
[truncated: 1,055,488 more chars]
